# Supplementary material for: What is the evidence on indirect drivers of biodiversity loss worldwide? A systematic map protocol
Source: PLoS One. 2026 Mar 6;21(3):e0341928. doi: 10.1371/journal.pone.0341928 (PMC12965540; doi:10.1371/journal.pone.0341928)
Supplement: S2 Table — (XLSX) [file pone.0341928.s004.xlsx]

## Sheet: README
README
S2_Table.xls: Details of searches attempted in the process of search string development in OPEN ALEX

## Sheet: String search testing
Search	Additional parameters	Results_OpenAlex	Results_Scopus	Generality	Element
( pressures OR threats OR footprint) AND ( species OR ecosystems OR wildlife OR habitat ) AND ( hotspot OR map OR spatial OR direct OR indirect ) AND ( conservation OR biodiversity )	LANGUAGE(english) AND PUBYEAR AFT 1999	523800	15250	-1	O
( pressures OR threats OR footprint OR risk ) AND ( species OR ecosystems ) AND ( hotspot OR map OR spatial OR direct OR indirect ) AND ( conservation OR biodiversity )	LANGUAGE(english) AND PUBYEAR AFT 1999	611900	20587	-2	P
( pressures OR threats OR footprint OR risk ) AND ( species OR ecosystems OR wildlife) AND ( hotspot OR map OR spatial OR direct OR indirect ) AND ( conservation OR biodiversity )	LANGUAGE(english) AND PUBYEAR AFT 1999	622300	21082	-1	P
( pressures OR threats OR footprint OR risk) AND ( species OR ecosystems OR wildlife OR habitat ) AND ( hotspot OR map OR spatial OR direct OR indirect ) AND ( conservation OR biodiversity )	LANGUAGE(english) AND PUBYEAR AFT 1999	630800	21840			Minimum combination of broad words
( pressures OR threats OR footprint OR risk OR drivers ) AND ( species OR ecosystems OR wildlife OR habitat ) AND ( hotspot OR map OR spatial OR direct OR indirect ) AND ( conservation OR biodiversity )	LANGUAGE(english) AND PUBYEAR AFT 1999	690200	27424	+1	O
( pressures OR threats OR footprint OR risk OR drivers OR stress ) AND ( species OR ecosystems OR wildlife OR habitat ) AND ( hotspot OR map OR spatial OR direct OR indirect ) AND ( conservation OR biodiversity )	LANGUAGE(english) AND PUBYEAR AFT 1999	765700	29393	+2	O
( pressures OR threats OR footprint OR risk OR drivers OR stress OR impacts ) AND ( species OR ecosystems OR wildlife OR habitat ) AND ( hotspot OR map OR spatial OR direct OR indirect ) AND ( conservation OR biodiversity )	LANGUAGE(english) AND PUBYEAR AFT 1999	873700	44055	+3	O
( pressures OR threats OR footprint OR risk OR drivers OR stress OR impacts OR loss) AND ( species OR ecosystems OR wildlife OR habitat ) AND ( hotspot OR map OR spatial OR direct OR indirect ) AND ( conservation OR biodiversity )	LANGUAGE(english) AND PUBYEAR AFT 1999	920700	49061	+4	O
( pressures OR threats OR footprint OR risk ) AND ( species OR ecosystems OR wildlife OR habitat ) AND ( hotspot OR map OR spatial OR direct OR indirect OR feedback ) AND ( conservation OR biodiversity )	LANGUAGE(english) AND PUBYEAR AFT 1999	658400	22262	+1	St
( pressures OR threats OR footprint OR risk ) AND ( species OR ecosystems OR wildlife OR habitat ) AND ( hotspot OR map OR spatial OR direct OR indirect OR feedback OR long-distance) AND ( conservation OR biodiversity )	LANGUAGE(english) AND PUBYEAR AFT 1999	684600	22597	+2	St
( pressures OR threats OR footprint OR risk ) AND ( species OR ecosystems OR wildlife OR habitat ) AND ( hotspot OR map OR spatial OR direct OR indirect OR feedback OR long-distance OR human) AND ( conservation OR biodiversity )	LANGUAGE(english) AND PUBYEAR AFT 1999	748600	42331	+3	St
( pressures OR threats OR footprint OR risk ) AND ( species OR ecosystems OR wildlife OR habitat ) AND ( hotspot OR map OR spatial OR direct OR indirect OR feedback OR long-distance OR human OR anthropogenic) AND ( conservation OR biodiversity )	LANGUAGE(english) AND PUBYEAR AFT 1999	754200	47191	+4	St
( pressures OR threats OR footprint OR risk ) AND ( species OR ecosystems OR wildlife OR habitat ) AND ( hotspot OR map OR spatial OR direct OR indirect OR feedback OR long-distance OR human OR anthropogenic OR actions) AND ( conservation OR biodiversity )	LANGUAGE(english) AND PUBYEAR AFT 1999	765100	50844	+5	St
( pressures OR threats OR footprint OR risk OR drivers) AND ( species OR ecosystems OR wildlife OR habitat ) AND ( hotspot OR map OR spatial OR direct OR indirect OR feedback OR long-distance OR human OR anthropogenic OR actions) AND ( conservation OR biodiversity )	LANGUAGE(english) AND PUBYEAR AFT 1999	809800	59648	+5,+1	St,O
( pressures OR threats OR footprint OR risk OR drivers OR stress) AND ( species OR ecosystems OR wildlife OR habitat ) AND ( hotspot OR map OR spatial OR direct OR indirect OR feedback OR long-distance OR human OR anthropogenic OR actions) AND ( conservation OR biodiversity )	LANGUAGE(english) AND PUBYEAR AFT 1999	901800	64643	+5,+2	St,O
(pressures OR threats OR footprint OR risk OR drivers OR stress OR impacts) AND (species OR ecosystems OR wildlife OR habitat) AND (hotspot OR map OR spatial OR direct OR indirect OR feedback OR long-distance OR human OR anthropogenic OR actions) AND (conservation OR biodiversity)	LANGUAGE(english) AND PUBYEAR AFT 1999	1041000	95910	+5,+3	St,O
(pressures OR threats OR footprint OR risk OR drivers OR stress OR impacts OR loss) AND (species OR ecosystems OR wildlife OR habitat) AND (hotspot OR map OR spatial OR direct OR indirect OR feedback OR long-distance OR human OR anthropogenic OR actions) AND (conservation OR biodiversity)	LANGUAGE(english) AND PUBYEAR AFT 1999	1100000	106423	+5,+4	St,O	Maximum combination of broad words

## Sheet: String search Interpretation
Interpretation of search testing spreadsheet
Minimum broad search string			Minimum broad search string
This search string was the starting point of the search development. It represents the minimum number of the most general terms that, when added, would produce a relatively higher marginal increase of relevant documents.
Maximum broad search string			Maximum broad search string
This search string was the starting point of the search development. It represents the maximum number of relevant terms based on identified keywords in the benchmarked articles.
Search
The search terms as entered into OPEN ALEX i.e TITLE-ABS-KEY(Search) AND (Additional parameters)
Since the OpenAlex website does not offer dropdown checkboxes for selecting multiple languages, we limit the online search to English only. However, when downloading the literature base through the API, we will apply a language filter that includes English, French, Spanish, and Italian.
Results
The number of articles that the search returned in OPEN ALEX 16/12/2024 and SCOPUS 22/09/2025
Generality/Specificity (Un-scaled indicator)
Generality/Specificity is represented as an integer value relative to the core search string. Positive values indicate that terms are being added to each restrictor element of the core search, thereby broadening the search. Negative values indicate a more specific search than the core search string, achieved by replacing general terms with more specific ones.
Element
This field indicates which element of the search string has been modified compared to the core search (Core). In the string, term 1 represents Outcome (O), term 2 represents Population (P), term 3 represents Study type (St), and term 4 represents Context (C). When increasing the generality of the search, changes were made incrementally by element to observe the impact of individual terms on the o…

## Sheet: Scoping phase
Search	Additional parameters	Results
(systematic mapping OR systematic literature review OR systematic review) AND (indirect driver*) AND (biodiversity loss)	LANGUAGE(english) AND PUBYEAR AFT 1999	1
(indirect) AND (threat* OR driver* OR pressure*) AND (biodiversity OR biodiversity loss)	LANGUAGE(english) AND PUBYEAR AFT 1999	394
Results
The number of articles that the search returned in SCOPUS 22/09/2025
