# Supplementary material for: What is the evidence on indirect drivers of biodiversity loss worldwide? A systematic map protocol
Source: PLoS One. 2026 Mar 6;21(3):e0341928. doi: 10.1371/journal.pone.0341928 (PMC12965540; doi:10.1371/journal.pone.0341928)
Supplement: S3 Table — (XLSX) [file pone.0341928.s005.xlsx]

## Sheet: README
README
S3_Table.xls: Full list of benchmark articles for automated title and abstract screening.

## Sheet: Benchmark_articles
N.	title	authors	journal	volume	issue	pages	year	url	abstract	document type
1	A case study in the Moldavian Central Plateau, Romania - habitat distribution, conservation status and human impact in a protected area; [Studiu de caz în Podi?ul Central al Moldovei, România - distribu?ia habitatelor, starea de conservare ?i impactul antropic dintr-o arie protejat?]	Stoica I.-A.; F?rca? S.; Ursu T.M.; Hurdu B.I.; Turtureanu P.D.; Pu?ca? M.; Oprea A.; Proorocu M.	Contributii Botanice	52		119-131	2017	https://www.scopus.com/inward/record.uri?eid=2-s2.0-85040096531&doi=10.24193%2fcontrib.bot.52.8&partnerID=40&md5=340f00ff075298425d8500e83c5e45a3	The paper presents the results of the studies performed in the Natura 2000 site P?durea Bârnova-Repedea (ROSCI0135), in order to identify and map habitat types and plant species of community interest. Palynological and archaeo-botanical studies in the region were reviewed, in order to assess the presence of the ancient forests. This protected area was designed to preserve forests from two habitat…	Article
2	A case study of the coconut crab Birgus latro on Zanzibar highlights global threats and conservation solutions	Caro T.; Hamad H.; Rashid R.S.; Kloiber U.; Morgan V.M.; Nokelainen O.; Caro B.; Pretelli I.; Cumberlidge N.; Borgerhoff Mulder M.	ORYX	55	4	88-101	2021	https://www.scopus.com/inward/record.uri?eid=2-s2.0-85099619731&doi=10.1016%2fj.oneear.2020.12.008&partnerID=40&md5=fb59becfd985947661efee7f4e800b4b	The coconut crab Birgus latro, the largest terrestrial decapod, is under threat in most parts of its geographical range. Its life cycle involves two biomes (restricted terrestrial habitats near the coast, and salt water currents of the tropical Indian and Pacific Oceans). Its dependence on coastal habitat means it is highly vulnerable to the habitat destruction that typically accompanies human po…	Review
3	A catchment scale evaluation of multiple stressor effects in headwater streams	Rasmussen J.J.; McKnight U.S.; Loinaz M.C.; Thomsen N.I.; Olsson M.E.; Bjerg P.L.; Binning P.J.; Kronvang B.	Science of the Total Environment	442		425-426	2013	https://www.scopus.com/inward/record.uri?eid=2-s2.0-84886243853&doi=10.1126%2fscience.1237261&partnerID=40&md5=4a880f2280eacfb6416e7cd27191eef1	Mitigation activities to improve water quality and quantity in streams as well as stream management and restoration efforts are conducted in the European Union aiming to improve the chemical, physical and ecological status of streams. Headwater streams are often characterised by impairment of hydromorphological, chemical, and ecological conditions due to multiple anthropogenic impacts. However, t…	Article
4	A comprehensive large-scale assessment of fisheries bycatch risk to threatened seabird populations	Clay T.A.; Small C.; Tuck G.N.; Pardo D.; Carneiro A.P.B.; Wood A.G.; Croxall J.P.; Crossin G.T.; Phillips R.A.	Journal of Applied Ecology	56	8	1882-1893	2019	https://www.scopus.com/inward/record.uri?eid=2-s2.0-85066883160&doi=10.1111%2f1365-2664.13407&partnerID=40&md5=8c9b0d1753faa92540d9b9670045a9a1	Incidental mortality (bycatch) in fisheries remains the greatest threat to many large marine vertebrates and is a major barrier to fisheries sustainability. Robust assessments of bycatch risk are crucial for informing effective mitigation strategies, but are hampered by missing information on the distributions of key life-history stages (adult breeders and non-breeders, immatures and juveniles). …	Article
5	A continental scale analysis of threats to orchids	Wraith J.; Pickering C.	Biological Conservation	234		2024-07-17	2019	https://www.scopus.com/inward/record.uri?eid=2-s2.0-85062969402&doi=10.1016%2fj.biocon.2019.03.015&partnerID=40&md5=faa7fddadb22bf5241f12e54fb510123	Thousands of plants are at risk of extinction globally due to human activities, including many species of orchids. In Australia alone there are 184 orchids identified as threatened by the Australian Government, but what threatens them and where are they threatened? Using data derived from listing documents for these orchids, threats were allocated to 28 categories. Then, the distributions of the …	Article
6	A freshwater biodiversity hotspot under pressure - Assessing threats and identifying conservation needs for ancient Lake Ohrid	Kostoski G.; Albrecht C.; Trajanovski S.; Wilke T.	Biogeosciences	7	12	3999-4015	2010	https://www.scopus.com/inward/record.uri?eid=2-s2.0-78650566957&doi=10.5194%2fbg-7-3999-2010&partnerID=40&md5=c36d6c7a39e95efd1e2f57e698276f1c	Immediate conservation measures for world-wide freshwater resources are of eminent importance. This is particularly true for so-called ancient lakes. While these lakes are famous for being evolutionary theatres, often displaying an extraordinarily high degree of biodiversity and endemism, in many cases these biota are also experiencing extreme anthropogenic impact. Lake Ohrid, a major European bi…	Article
7	A global inventory of coral reef stressors based on satellite observed nighttime lights	Aubrecht C.; Elvidge C.D.; Longcore T.; Rich C.; Safran J.; Strong A.E.; Eakin C.M.; Baugh K.E.; Tuttle B.T.; Howard A.T.; Erwin E.H.	Geocarto International	23	6	467-479	2008	https://www.scopus.com/inward/record.uri?eid=2-s2.0-54049109977&doi=10.1080%2f10106040802185940&partnerID=40&md5=bda341cfa992c955f5b8ce295379d9af	In this article, we present a satellite-based approach to gather information about the threat to coral reefs worldwide. Three chosen reef stressors - development, gas flaring and heavily lit fishing boat activity - are analysed using nighttime lights data derived from the Defense Meteorological Satellite Program (DMSP) produced at the National Oceanic & Atmospheric Administration, National Geophy…	Article
8	A global map of human impact on marine ecosystems	Halpern B.S.; Walbridge S.; Selkoe K.A.; Kappel C.V.; Micheli F.; D'Agrosa C.; Bruno J.F.; Casey K.S.; Ebert C.; Fox H.E.; Fujita R.; Heinemann D.; Lenihan H.S.; Madin E.M.P.; Perry M.T.; Selig E.R.; Spalding M.; Steneck R.; Watson R.	Science	319	5865	948-952	2008	https://www.scopus.com/inward/record.uri?eid=2-s2.0-39349108357&doi=10.1126%2fscience.1149345&partnerID=40&md5=1fd479f30189bd19ac62eb1f99191e40	The management and conservation of the world's oceans require synthesis of spatial data on the distribution and intensity of human activities and the overlap of their impacts on marine ecosystems. We developed an ecosystem-specific, multiscale spatial model to synthesize 17 global data sets of anthropogenic drivers of ecological change for 20 marine ecosystems. Our analysis indicates that no area…	Article
9	A Global Perspective on Firefly Extinction Threats	Lewis S.M.; Wong C.H.; Owens A.C.S.; Fallon C.; Jepsen S.; Thancharoen A.; Wu C.; De Cock R.; Novák M.; López-Palafox T.; Khoo V.; Michael Reed J.	BioScience	70	2	935-957	2020	https://www.scopus.com/inward/record.uri?eid=2-s2.0-85068114449&doi=10.1080%2f09640568.2019.1617681&partnerID=40&md5=0714afb22842b6001d84998ce9d64cc1	Insect declines and their drivers have attracted considerable recent attention. Fireflies and glowworms are iconic insects whose conspicuous bioluminescent courtship displays carry unique cultural significance, giving them economic value as ecotourist attractions. Despite evidence of declines, a comprehensive review of the conservation status and threats facing the approximately 2000 firefly spec…	Article
10	A map of human impacts to a "pristine" coral reef ecosystem, the Papah?naumoku?kea Marine National Monument	Selkoe K.A.; Halpern B.S.; Ebert C.M.; Franklin E.C.; Selig E.R.; Casey K.S.; Bruno J.; Toonen R.J.	Coral Reefs	28	3	635-650	2009	https://www.scopus.com/inward/record.uri?eid=2-s2.0-70350025331&doi=10.1007%2fs00338-009-0490-z&partnerID=40&md5=bb2c153dca3b7fb4e9c2eb7e1177b37f	Effective and comprehensive regional-scale marine conservation requires fine-grained data on the spatial patterns of threats and their overlap. To address this need for the Papah?naumoku?kea Marine National Monument (Monument) in Hawaii, USA, spatial data on 14 recent anthropogenic threats specific to this region were gathered or created, including alien species, bottom fishing, lobster trap fish…	Article
11	A multiscale analysis of land use dynamics in the buffer zone of Rio Doce State Park, Minas Gerais, Brazil	Oliveira B.R.D.; Carvalho-Ribeiro S.M.; Maia-Barbosa P.M.	Journal of Environmental Planning and Management	63	5	1506-1518	2020	https://www.scopus.com/inward/record.uri?eid=2-s2.0-85078320461&doi=10.1007%2fs13280-019-01305-8&partnerID=40&md5=ad8bac35987bf7c1d2734266b11e2cc4	This article uses a multiscale approach for assessing landscape changes in one of the world’s biodiversity hotspots in Brazil, the Rio Doce State Park (PERD). In this article, we assess land use changes over a 30 year period. Our results show that, while inside the park landscape changes were minimal, in the park buffer zone human induced changes are steadily rising due to an increase in eucalypt…	Article
12	A review of the interactions between biodiversity, agriculture, climate change, and international trade: research and policy priorities	Ortiz A.M.D.; Outhwaite C.L.; Dalin C.; Newbold T.	One Earth	4	1	707-710	2021	https://www.scopus.com/inward/record.uri?eid=2-s2.0-85122721598&doi=10.1021%2facs.est.1c08399&partnerID=40&md5=4095bed218766c62cdc5b190c93f49da	Striving to feed a population set to reach almost 10 billion people by 2050 in a sustainable way is high on the research and policy agendas. Further intensification and expansion of agricultural lands would be of major concern for the environment and biodiversity. There is, therefore, a need to understand better the impacts on biodiversity from the global food system. Since biodiversity underpins…	Review
13	A spatial assessment of the risk to a mobile marine mammal from bycatch	Grech A.; Marsh H.; Coles R.	Aquatic Conservation: Marine and Freshwater Ecosystems	18	7	1127-1139	2008	https://www.scopus.com/inward/record.uri?eid=2-s2.0-54949152689&doi=10.1002%2faqc.943&partnerID=40&md5=d0445a43521b9069bf8d8bb9172e0f79	1. Several species of marine mammals are at risk of extinction from being captured as bycatch in commercial fisheries. Various approaches have been developed and implemented to address this bycatch problem, including devices and gear changes, time and area closures and fisheries moratoria. Most of these solutions are difficult to implement effectively, especially for artisanal fisheries in develo…	Article
14	A spatially explicit approach to assess the collision risk between birds and overhead power lines: A case study with the little bustard	Silva J.P.; Palmeirim J.M.; Alcazar R.; Correia R.; Delgado A.; Moreira F.	Biological Conservation	170		256-263	2014	https://www.scopus.com/inward/record.uri?eid=2-s2.0-84893197093&doi=10.1016%2fj.biocon.2013.12.026&partnerID=40&md5=1297823dc02d0b4037c5fc6754281524	Collisions between birds and overhead power lines are an important cause of human-induced mortality. Mapping collision risk is an important prerequisite to minimise the negative impact of these structures on bird populations, particularly for species of high conservation concern and that are prone to collision. We mapped and modelled power line collision risk of a threatened and collision-prone s…	Article
15	A spatially explicit risk assessment approach: Cetaceans and marine traffic in the Pelagos Sanctuary (Mediterranean Sea)	Pennino M.G.; Arcangeli A.; Prado Fonseca V.; Campana I.; Pierce G.J.; Rotta A.; Bellido J.M.	PLoS ONE	12	6	-	2017	https://www.scopus.com/inward/record.uri?eid=2-s2.0-85021264399&doi=10.1371%2fjournal.pone.0179686&partnerID=40&md5=f455f6611e57062ecedeaf147e755c78	Spatially explicit risk assessment is an essential component of Marine Spatial Planning (MSP), which provides a comprehensive framework for managing multiple uses of the marine environment, minimizing environmental impacts and conflicts among users. In this study, we assessed the risk of the exposure to high intensity vessel traffic areas for the three most abundant cetacean species (Stenella coe…	Article
16	A trait-based approach for assessing and mapping niche overlap between native and exotic species: The mediterranean coastal fish fauna as a case study	Elleouet J.; Albouy C.; Ben Rais Lasram F.; Mouillot D.; Leprieur F.	Diversity and Distributions	20	11	1333-1344	2014	https://www.scopus.com/inward/record.uri?eid=2-s2.0-84925357402&doi=10.1111%2fddi.12235&partnerID=40&md5=7ad13b0c7d547f65ce0f552c6eee1af9	Aim: We propose a trait-based approach for assessing and mapping potential niche overlap between native and exotic species at large spatial scales. Location: The Mediterranean Sea. Methods: We developed two complementary indices based on ecological, biological and ecomorphological similarities between native and exotic species. The first index (FNNr) allows identifying areas where native species …	Article
17	Abundance and spatial distribution of Greater Rhea Rhea americana in two sites on the pampas grasslands with different land use	Giordano P.F.; Bellis L.M.; Navarro J.L.; Martella M.B.	Bird Conservation International	18	1	63-70	2008	https://www.scopus.com/inward/record.uri?eid=2-s2.0-43849103951&doi=10.1017%2fS0959270908000075&partnerID=40&md5=a0f7e66df7f2f75a84d58b1a9dea3ac3	In Argentina the original landscape structure of the pampas grasslands has changed rapidly due to intensified and specialized agricultural practices. The conversion of grasslands into croplands has been suggested as a threat to Greater Rhea Rhea americana populations. The main goals of this study were to estimate the abundance of Greater Rheas and to analyse the species' spatial distribution at t…	Article
18	Agricultural intensification: Whither indigenous biodiversity?	Lee W.G.; Meurk C.D.; Clarkson B.D.	New Zealand Journal of Agricultural Research	51	4	1093-1105	2008	https://www.scopus.com/inward/record.uri?eid=2-s2.0-52749097539&doi=10.1111%2fj.1523-1739.2008.01029.x&partnerID=40&md5=ac3b18919a41b0bc63fd7f875be60221	A new wave of agricultural intensification in New Zealand is causing increasing pressure on natural resources. Moller et al. (2008) suggest that the agricultural intensification is inevitable, that negative environmental impacts have only been demonstrated for aquatic systems, and that a new paradigm based on integrating indigenous biodiversity and agriculture offers the best way forward. We ques…	Note
19	Aichi biodiversity targets on direct and indirect drivers of biodiversity loss	Ortiz, M. J.	Environmental Law Review	13	2	100-106	2011	https://journals.sagepub.com/doi/abs/10.1350/enlr.2011.13.2.121		Article
20	Aiming higher to bend the curve of biodiversity loss	Mace G.M.; Barrett M.; Burgess N.D.; Cornell S.E.; Freeman R.; Grooten M.; Purvis A.	Nature Sustainability	1	9	-	2018	https://www.scopus.com/inward/record.uri?eid=2-s2.0-85133183084&doi=10.1111%2fcsp2.94&partnerID=40&md5=32d582deab182bffc1d2fe239d1d2e65	The development of the post-2020 strategic plan for the Convention on Biological Diversity provides a vital window of opportunity to set out an ambitious plan of action to restore global biodiversity. The components of such a plan, including its goal, targets and some metrics, already exist and provide a roadmap to 2050. © 2018, The Publisher.	Note
21	Alleviating human-wildlife conflicts: Identifying the causes and mapping the risk of illegal poisoning of wild fauna	Mateo-Tomás P.; Olea P.P.; Sánchez-Barbudo I.S.; Mateo R.	Journal of Applied Ecology	49	2	376-385	2012	https://www.scopus.com/inward/record.uri?eid=2-s2.0-84859159246&doi=10.1111%2fj.1365-2664.2012.02119.x&partnerID=40&md5=decfec3438c5003a19f20c2a9a8d9fd9	1.Illegal human behaviour such as those affecting natural resource use or resulting from human-wildlife conflicts threaten the sustainable management of ecosystems and the conservation of biodiversity worldwide. However, the frequently scarce and incomplete data owing to the sensitive nature of illegal activities pose a challenge to developing tools to properly understand and prevent those activi…	Article
22	Amphibian decline and extinction: What we know and what we need to learn	Collins J.P.	Diseases of Aquatic Organisms	92	2024-02-03	3709-3718	2010	https://www.scopus.com/inward/record.uri?eid=2-s2.0-78650404299&doi=10.1098%2frstb.2010.0273&partnerID=40&md5=fdbe6494e8a421804e4b56d19fed9052	For over 350 million yr, thousands of amphibian species have lived on Earth. Since the 1980s, amphibians have been disappearing at an alarming rate, in many cases quite suddenly. What is causing these declines and extinctions? In the modern era (post 1500) there are 6 leading causes of biodiversity loss in general, and all of these acting alone or together are responsible for modern amphibian dec…	Article
23	An estimation of urban fragmentation of natural habitats: Case studies of the 24 italian national parks	Astiaso Garcia D.; Bruschi D.; Cinquepalmi F.; Cumo F.	Chemical Engineering Transactions	32		49-54	2013	https://www.scopus.com/inward/record.uri?eid=2-s2.0-84879239831&doi=10.3303%2fCET1332009&partnerID=40&md5=3c1541d2740540a50fd86f63396945c2	Italy is a densely populated country, where most of the land is actively used by its human population. As a result, many of the remaining natural areas are subject to different typologies of human pressures that generally cause habitat fragmentation. Habitat fragmentation, unanimously considered as one of the greatest threats to biodiversity conservation, is due to a variety of factors related to…	Article
24	Analysis of threats to South American flora and its implications for conservation	Ramirez-Villegas J.; Jarvis A.; Touval J.	Journal for Nature Conservation	20	6	420-431	2012	https://www.scopus.com/inward/record.uri?eid=2-s2.0-84869887938&doi=10.1016%2fj.scitotenv.2012.10.076&partnerID=40&md5=99aecb729e8e59066b641767717424c4	South America houses a significant proportion of the world's plant diversity and therefore merits conservation attention. However, ongoing habitat fragmentation, degradation and destruction of natural habitats threaten biodiversity. A set of seven threats to natural ecosystems derived from a previous study (Jarvis et al. 2010), combined with a dataset of occurrences from 16,339 species, and also …	Article
25	Analysis on the loss path and cooperative protection of global biodiversity based on input-output model	Yue Q.; Zhang J.; Qin R.; Huang J.; He J.	Journal of Cleaner Production	419		-	2023	https://www.scopus.com/inward/record.uri?eid=2-s2.0-85166470895&doi=10.1016%2fj.jclepro.2023.138232&partnerID=40&md5=09cef5230848026d02f64ced393e1405	Biodiversity plays a vital role in human survival and development. In the context of economic globalization and increasingly serious global biodiversity loss, the division of global biodiversity responsibilities and cross-regional cooperative conservation are important parts of species conservation. In this paper, an environmentally expanded multi-regional input-output analysis model is used to m…	Article
26	Andean hypersaline lakes in the Atacama Desert, northern Chile: Between lithium exploitation and unique biodiversity conservation	Gajardo G.; Redón S.	Conservation Science and Practice	1	9	157-167	2019	https://www.scopus.com/inward/record.uri?eid=2-s2.0-85081549139&doi=10.1093%2fbiosci%2fbiz157&partnerID=40&md5=2711c52625b723f77f8ce3c6d18b367f	Hypersaline lakes or brines are unique ecosystems with unique value and biodiversity that provide economic (mining) and noneconomic services (waterbird habitat). As they are shrinking around the world due to brine diversion and climatic oscillations, this article alerts on the fragility of Andean high-altitude hypersaline lagoons in Salar de Atacama in the hyperarid Atacama Desert, northern Chile…	Article
27	Animal occurrence and space use change in the landscape of anthropogenic noise	Chen H.L.; Koprowski J.L.	Biological Conservation	192		315-322	2015	https://www.scopus.com/inward/record.uri?eid=2-s2.0-84945118972&doi=10.1016%2fj.biocon.2015.10.003&partnerID=40&md5=cc9dec218e54835d22a4494f592c5e77	Habitat fragmentation, destruction, and disturbance are major threats to biodiversity. Global road networks represent one of the most significant human impacts on ecosystems, and a spatially extensive source of anthropogenic disturbance and noise. We developed a novel approach by combining traffic monitoring with noise mapping on the basis of a standardized traffic-noise stimulus generated by con…	Article
28	Anthropic Pressure on the Diversity of Cactaceae in a Region of Atlantic Forest in Eastern Brazil	Cardoso W.C.; Calvente A.; Dutra V.F.; Sakuragui C.M.	Haseltonia	2018	24	28-35	2018	https://www.scopus.com/inward/record.uri?eid=2-s2.0-85069198021&doi=10.2985%2f026.024.0105&partnerID=40&md5=4b3e653aedec5ac6a40509855f6fdb77	Cactaceae are a highly endangered plant family with economical and ornamental potential. One of its centers of diversity and endemism is in Eastern Brazil, including the Atlantic Forest in the state of Espírito Santo. The latest Brazilian global floristic inventory recorded 41 cactus species for this state, however an exclusive study about Cactaceae is still necessary to survey and describe the a…	Article
29	Anthropogenic activities and Biodiversity threats	S Prakash, AK Verma	International Journal of Biological …	4	1	94-103	2022	https://papers.ssrn.com/sol3/papers.cfm?abstract_id=4048276	Biodiversity threats are one of the major concerns of today's intellectuals. These threats arise due to environmental problems that appear both due to natural processes as well as anthropogenic activities. Human activities that affect biodiversity are in fact critical environmental issues. These not only adversely affect humans but also other forms of life. Biodiversity is not an optional bonus i…	Article
30	Anthropogenic disturbance and habitat loss for the red-listed Asiatic black bear (Ursus thibetanus): Using ecological niche modeling and nighttime light satellite imagery	Escobar L.E.; Awan M.N.; Qiao H.	Biological Conservation	191		99-102	2015	https://www.scopus.com/inward/record.uri?eid=2-s2.0-84960849348&doi=10.1016%2fj.tree.2015.12.006&partnerID=40&md5=88badc9ac5d8b9f2d70d75b7706d6e46	Habitat loss is a critical factor driving extinction of biodiversity worldwide, with models of future land use anticipating increases in rates of destruction of native habitats worldwide. The Asian black bear (. Ursus thibetanus) is a red-listed species with a broad geographic range that has been fragmented dramatically by land use change. Remaining populations of U. thibetanus occupy diverse hab…	Article
31	Anthropogenic Disturbance and Population Viability of Woodland Caribou in Ontario	Fryxell J.M.; Avgar T.; Liu B.; Baker J.A.; Rodgers A.R.; Shuter J.; Thompson I.D.; Reid D.E.B.; Kittle A.M.; Mosser A.; Newmaster S.G.; Nudds T.D.; Street G.M.; Brown G.S.; Patterson B.	Journal of Wildlife Management	84	4	636-650	2020	https://www.scopus.com/inward/record.uri?eid=2-s2.0-85079373287&doi=10.1002%2fjwmg.21829&partnerID=40&md5=382e9ae9bd027750a0119d73b6aa1fc5	One of the most challenging tasks in wildlife conservation and management is to clarify how spatial variation in land cover due to anthropogenic disturbance influences wildlife demography and long-term viability. To evaluate this, we compared rates of survival and population growth by woodland caribou (Rangifer tarandus caribou) from 2 study sites in northern Ontario, Canada that differed in the …	Article
32	Anthropogenic impacts on tropical forest biodiversity: A network structure and ecosystem functioning perspective	Morris R.J.	Philosophical Transactions of the Royal Society B: Biological Sciences	365	1558	4024-4029	2010	https://www.scopus.com/inward/record.uri?eid=2-s2.0-79952758004&doi=10.1073%2fpnas.1015097108&partnerID=40&md5=2c163e4fe5be4e099c7a83797cc0420e	Huge areas of diverse tropical forest are lost or degraded every year with dramatic consequences for biodiversity. Deforestation and fragmentation, over-exploitation, invasive species and climate change are the main drivers of tropical forest biodiversity loss. Most studies investigating these threats have focused on changes in species richness or species diversity. However, if we are to understa…	Review
33	Anticoagulant rodenticides on our public and community lands: Spatial distribution of exposure and poisoning of a rare forest carnivore	Gabriel M.W.; Woods L.W.; Poppenga R.; Sweitzer R.A.; Thompson C.; Matthews S.M.; Higley J.M.; Keller S.M.; Purcell K.; Barrett R.H.; Wengert G.M.; Sacks B.N.; Clifford D.L.	PLoS ONE	7	7	-	2012	https://www.scopus.com/inward/record.uri?eid=2-s2.0-84863762124&doi=10.1371%2fjournal.pone.0040163&partnerID=40&md5=8f9835033c08f522fd5ffb04a0effd99	Anticoagulant rodenticide (AR) poisoning has emerged as a significant concern for conservation and management of non-target wildlife. The purpose for these toxicants is to suppress pest populations in agricultural or urban settings. The potential of direct and indirect exposures and illicit use of ARs on public and community forest lands have recently raised concern for fishers (Martes pennanti),…	Article
34	Antipoaching standards in onshore hydrocarbon concessions drawn from a Central African case study	Vanthomme H.P.A.; Tobi E.; Todd A.F.; Korte L.; Alonso A.	Conservation Biology	31	3	696-706	2017	https://www.scopus.com/inward/record.uri?eid=2-s2.0-85002716176&doi=10.1111%2fcobi.12854&partnerID=40&md5=ae845f9fd3ef1a18ef6221222316220b	Unsustainable hunting outside protected areas is threatening tropical biodiversity worldwide and requires conservationists to engage increasingly in antipoaching activities. Following the example of ecocertified logging companies, we argue that other extractive industries managing large concessions should engage in antipoaching activities as part of their environmental management plans. Onshore h…	Article
35	Are changes in global oil production influencing the rate of deforestation and biodiversity loss?	Eisner R.; Seabrook L.M.; McAlpine C.A.	Biological Conservation	196		147-155	2016	https://www.scopus.com/inward/record.uri?eid=2-s2.0-84959016958&doi=10.1016%2fj.biocon.2016.02.017&partnerID=40&md5=37264693b2f6dce9a90c0f46599ca2ad	Global biodiversity loss is driven principally by the expansion of agriculture. This expansion has slowed over the last 50 years as agricultural production has intensified, largely through the use of petrochemical-based fertilisers. The mid-2000s saw a transition where oil production became unresponsive to the increased demand for petrochemicals, pushing up their price and that of their end-produ…	Article
36	Assessing habitat risk from human activities to inform coastal and marine spatial planning: A demonstration in Belize	Arkema K.K.; Verutes G.; Bernhardt J.R.; Clarke C.; Rosado S.; Canto M.; Wood S.A.; Ruckelshaus M.; Rosenthal A.; McField M.; De Zegher J.	Environmental Research Letters	9	11	-	2014	https://www.scopus.com/inward/record.uri?eid=2-s2.0-84928751726&doi=10.1088%2f1748-9326%2f9%2f11%2f114016&partnerID=40&md5=a926de98fcf707c4b24add85493de0f7	Integrated coastal and ocean management requires transparent and accessible approaches for understanding the influence of human activities on marine environments. Here we introduce a model for assessing the combined risk to habitats from multiple ocean uses. We apply the model to coral reefs, mangrove forests and seagrass beds in Belize to inform the design of the country's first Integrated Coast…	Article
37	Assessing invasive alien species in European catchments: Distribution and impacts	Magliozzi C.; Tsiamis K.; Vigiak O.; Deriu I.; Gervasini E.; Cardoso A.C.	Science of the Total Environment	732		-	2020	https://www.scopus.com/inward/record.uri?eid=2-s2.0-85084516340&doi=10.1016%2fj.scitotenv.2020.138677&partnerID=40&md5=8f7bd7b515247b9b12799a3622e20a42	Invasive alien species (IAS) induce changes to community structure and functions which lead to a decline of endemic species and major irreversible changes to the local physical habitat. The distribution and the impacts of multiple freshwater IAS are not well known, and they have not been investigated simultaneously at catchment and at European scales. This study provides an assessment of the dist…	Article
38	Assessing local and surrounding threats to the protected area network in a biodiversity hotspot: The Hengduan Mountains of Southwest China	Ye X.; Liu G.; Li Z.; Wang H.; Zeng Y.	PLoS ONE	10	9	-	2015	https://www.scopus.com/inward/record.uri?eid=2-s2.0-84946576400&doi=10.1371%2fjournal.pone.0138533&partnerID=40&md5=0ba2ba9dc08a7a418fa56866fa94d509	Protected areas (PAs) not only serve as refuges of biodiversity conservation but are also part of large ecosystems and are vulnerable to change caused by human activity from surrounding lands, especially in biodiversity hotspots. Assessing threats to PAs and surrounding areas is therefore a critical step in effective conservation planning. We apply a threat framework as a means of quantitatively …	Article
39	Assessing national human footprint and implications for biodiversity conservation in Iran	Karimi A.; Jones K.	Ambio	49	9	-	2020	https://www.scopus.com/inward/record.uri?eid=2-s2.0-85083793393&doi=10.1002%2fecs2.3046&partnerID=40&md5=a4d2cba4da127972b56740109d3a1a14	Recent global-scale studies have revealed intense levels of human activities within many protected areas worldwide. However, these analyses rely on coarse global-scale data, making their utility for informing local-scale conservation action limited. We developed a spatially explicit national human footprint index for Iran, a biologically diverse country in west Asia, based on the latest high-reso…	Article
40	Assessing population-level consequences of anthropogenic stressors for terrestrial wildlife	Katzner T.E.; Braham M.A.; Conkling T.J.; Diffendorfer J.E.; Duerr A.E.; Loss S.R.; Nelson D.M.; Vander Zanden H.B.; Yee J.L.	Ecosphere	11	3	2024-01-23	2020	https://www.scopus.com/inward/record.uri?eid=2-s2.0-85094121106&doi=10.3390%2fland9110403&partnerID=40&md5=bee18d6899d695e31ab6522eacd1edc1	Human activity influences wildlife. However, the ecological and conservation significances of these influences are difficult to predict and depend on their population-level consequences. This difficulty arises partly because of information gaps, and partly because the data on stressors are usually collected in a count-based manner (e.g., number of dead animals) that is difficult to translate into…	Article
41	Assessing the environmental status of temperate mesophotic reefs: A new, integrated methodological approach	Enrichetti F.; Bo M.; Morri C.; Montefalcone M.; Toma M.; Bavestrello G.; Tunesi L.; Canese S.; Giusti M.; Salvati E.; Bertolotto R.M.; Bianchi C.N.	Ecological Indicators	102		218-229	2019	https://www.scopus.com/inward/record.uri?eid=2-s2.0-85061925265&doi=10.1016%2fj.ecolind.2019.02.028&partnerID=40&md5=3606823f0ea59357ed7806aed92279c6	Temperate mesophotic reefs (circalittoral and offshore circalittoral hard/firm habitats), host complex three-dimensional animal forests and are vulnerable habitats protected by international agreements. In order to evaluate and monitor the environmental status of these ecosystems, the multi-parametric index Mesophotic Assemblages Conservation Status (MACS) was developed, including two independent…	Article
42	Assessing the impact of fishing in shallow rocky reefs: A multivariate approach to ecosystem management	Sangil C.; Martín-García L.; Clemente S.	Marine Pollution Bulletin	76	2024-01-02	203-213	2013	https://www.scopus.com/inward/record.uri?eid=2-s2.0-84886102385&doi=10.1016%2fj.marpolbul.2013.08.041&partnerID=40&md5=8eddd82ea5a8569280115b7cd35d4b01	In this paper we develop a tool to assess the impact of fishing on ecosystem functioning in shallow rocky reefs. The relationships between biological parameters (fishes, sea urchins, seaweeds), and fishing activities (fish traps, boats, land-based fishing, spearfishing) were tested in La Palma island (Canary Islands). Data from fishing activities and biological parameters were analyzed using prin…	Article
43	Assessing the impacts of agriculture and its trade on Philippine biodiversity	Ortiz A.M.D.; Torres J.N.V.	Land	9	11	556-563	2020	https://www.scopus.com/inward/record.uri?eid=2-s2.0-85083699292&doi=10.1017%2fS0030605319000863&partnerID=40&md5=49ac0036d56e89aefba574876f2f8301	Many Philippine species are at risk of extinction because of habitat loss and degradation driven by agricultural land use and land-use change. The Philippines is one of the world’s primary banana and pineapple producers. The input-intensive style of plantation agriculture for these typically exported crops has many adverse effects on the environment. While global studies have attempted to underst…	Article
44	Assessing the Risk of Ships Striking Large Whales in Marine Spatial Planning	Redfern J.V.; McKenna M.F.; Moore T.J.; Calambokidis J.; Deangelis M.L.; Becker E.A.; Barlow J.; Forney K.A.; Fiedler P.C.; Chivers S.J.	Conservation Biology	27	2	292-302	2013	https://www.scopus.com/inward/record.uri?eid=2-s2.0-84875504826&doi=10.1111%2fcobi.12029&partnerID=40&md5=e7877fc4aa77f434a14c65da863fb3df	Marine spatial planning provides a comprehensive framework for managing multiple uses of the marine environment and has the potential to minimize environmental impacts and reduce conflicts among users. Spatially explicit assessments of the risks to key marine species from human activities are a requirement of marine spatial planning. We assessed the risk of ships striking humpback (Megaptera nova…	Article
45	Assessing threats and conservation status of historical centers of oak richness in California	Easterday K.; McIntyre P.J.; Thorne J.H.; Santos M.J.; Kelly M.	Urban Planning	1	4	65-78	2016	https://www.scopus.com/inward/record.uri?eid=2-s2.0-85035026527&doi=10.17645%2fup.v1i4.726&partnerID=40&md5=80c93830adf75c9a36b4d9e19f47317b	Oak trees are emblematic of California landscapes, they serve as keystone cultural and ecological species and as indicators of natural biological diversity. As historically undeveloped landscapes are increasingly converted to urban environments, endemic oak woodland extent is reduced, which underscores the importance of strategic placement and reintroduction of oaks and woodland landscape for the…	Article
46	Assessment of land use/land cover change in Hirpora wildlife sanctuary, Kashmir	Ahmad F.; Hassan Z.U.; Farooq S.; Shah J.A.	Asian Journal of Earth Sciences	8	3	64-73	2015	https://www.scopus.com/inward/record.uri?eid=2-s2.0-84943242739&doi=10.3923%2fajes.2015.64.73&partnerID=40&md5=27e36468bd2f0ecaa15fe9bfbac6d1fd	The human interference and modification of landscape has occurred globally but has increased incidence and consequences in the developing countries mostly due the population growth, fragility of landscape and unplanned development. The aim of the study is to detect the land use changes between 1990-2010 using satellite images of IRS-IC LISS-III (2010) and LANDSAT TM (1990) and SOI topographic map…	Article
47	Assessment of threats to ecosystems in South America	Jarvis A.; Touval J.L.; Schmitz M.C.; Sotomayor L.; Hyman G.G.	Journal for Nature Conservation	18	3	180-188	2010	https://www.scopus.com/inward/record.uri?eid=2-s2.0-77953122249&doi=10.1016%2fj.jnc.2009.08.003&partnerID=40&md5=949221b9e4d25b2771423de31d414b08	South America is blessed with both world-leading levels of biodiversity, and world-record breaking levels of habitat conversion in some areas. Under this highly dynamic context, sound conservation planning is needed and one component of effectively prioritising conservation interventions is through the assessment of threats to natural ecosystems. Here we present a continent-wide and spatially exp…	Article
48	Banning Trophy Hunting Will Exacerbate Biodiversity Loss	Di Minin E.; Leader-Williams N.; Bradshaw C.J.A.	Trends in Ecology and Evolution	31	2	464-465	2016	https://www.scopus.com/inward/record.uri?eid=2-s2.0-85021827333&doi=10.1038%2fngeo2983&partnerID=40&md5=7d68fd206ce9136c76bf9fa06a6e3a98	International pressure to ban trophy hunting is increasing. However, we argue that trophy hunting can be an important conservation tool, provided it can be done in a controlled manner to benefit biodiversity conservation and local people. Where political and governance structures are adequate, trophy hunting can help address the ongoing loss of species. © 2015 Elsevier Ltd.	Note
49	Biodiversity conservation: Why local inhabitants destroy habitat in protected areas	TF Ikpa, BA Dera, JA Jande	Science World Journal	4	4	-	2009	https://www.ajol.info/index.php/swj/article/view/53584	This review identifies some intrinsic and extrinsic factors that tend to drive the destruction of habitat, game poaching and unsustainable utilization of plants products by communities surrounding many protected areas around the world, leading to wildlife and plant species decline. Intrinsic factors are basic needs of the locals; those needs are intricately tied to land and poverty. Other factors…	Article
50	Biodiversity impacts due to food consumption in Europe	Crenna E.; Sinkko T.; Sala S.	Journal of Cleaner Production	227		378-391	2019	https://www.scopus.com/inward/record.uri?eid=2-s2.0-85064666238&doi=10.1016%2fj.jclepro.2019.04.054&partnerID=40&md5=54d119b1bbdeeb520598a6953ee91276	Food security and biodiversity conservation are closely interconnected challenges to be addressed to achieve a sustainable food system on a global scale. Due to the complex nature of food production and consumption system, quantifying the impacts of food supply chains on biodiversity is challenging. Life cycle assessment (LCA) allows for systematically addressing environmental impacts along suppl…	Article
51	Biodiversity impacts from water consumption on a global scale for use in life cycle assessment	Verones F.; Pfister S.; van Zelm R.; Hellweg S.	International Journal of Life Cycle Assessment	22	8	1247-1256	2017	https://www.scopus.com/inward/record.uri?eid=2-s2.0-85000963145&doi=10.1007%2fs11367-016-1236-0&partnerID=40&md5=d0968daa5b6627da68db2a0159741ee5	Purpose: Agriculture is a major water user worldwide, potentially depriving many ecosystems of water. Comprehensive global impact assessment methodologies are therefore required to assess impacts from water consumption on biodiversity. Since scarcity of water, as well as species richness, varies greatly between different world regions, a spatially differentiated approach is needed. Therefore, our…	Article
52	Biodiversity Impacts of Some Agricultural Commodity Production Systems	Donald P.F.	Conservation Biology	18	1	457-460	2004	https://www.scopus.com/inward/record.uri?eid=2-s2.0-58449084056&doi=10.1080%2f00288230809510475&partnerID=40&md5=205a5bd4a1e6be326353db277ed19e3c	[No abstract available]	Review
53	Biodiversity loss and the ecological footprint of trade	Lazarus E.; Lin D.; Martindill J.; Hardiman J.; Pitney L.; Galli A.	Diversity	7	2	170-191	2015	https://www.scopus.com/inward/record.uri?eid=2-s2.0-84934766413&doi=10.3390%2fd7020170&partnerID=40&md5=f1dde11afdc63db408dc4f0c27d74fd6	Human pressure on ecosystems is among the major drivers of biodiversity loss. As biodiversity plays a key role in supporting the human enterprise, its decline puts the well-being of human societies at risk. Halting biodiversity loss is therefore a key policy priority, as reflected in the 2020 Aichi Biodiversity Targets under strategic goal A. The Ecological Footprint has become a widely used metr…	Article
54	Biodiversity loss caused by invasive alien vertebrates	Clout M.N.	Zeitschrift fur Jagdwissenschaft	48	SUPPL.	173-185	2002	https://www.scopus.com/inward/record.uri?eid=2-s2.0-0038674718&doi=10.1093%2fcep%2fbyg003&partnerID=40&md5=b39af223c8ab02bd7d4b78fc60402b3f	The introduction of invasive alien vertebrates is a major cause of the loss of native biodiversity in many regions of the world. The threats posed by them are especially severe on oceanic islands and other isolated ecosystems, in which there are many examples of extinctions or declines of native species caused by alien vertebrates. Predatory mammals are the worst offenders, but mammalian herbivor…	Conference paper
55	Biodiversity loss from deep-sea mining	Van Dover C.L.; Ardron J.A.; Escobar E.; Gianni M.; Gjerde K.M.; Jaeckel A.; Jones D.O.B.; Levin L.A.; Niner H.J.; Pendleton L.; Smith C.R.; Thiele T.; Turner P.J.; Watling L.; Weaver P.P.E.	Nature Geoscience	10	7	448-451	2017	https://www.scopus.com/inward/record.uri?eid=2-s2.0-85053302486&doi=10.1038%2fs41893-018-0130-0&partnerID=40&md5=5fa71f836b2d2cf9bdd4636ecdf5ce39	[No abstract available]	Letter
56	Biodiversity loss in Latin American coffee landscapes: Review of the evidence on ants, birds, and trees	Philpott S.M.; Arendt W.J.; Armbrecht I.; Bichier P.; Diestch T.V.; Gordon C.; Greenberg R.; Perfecto I.; Reynoso-Santos R.; Soto-Pinto L.; Tejeda-Cruz C.; Williams-Linera G.; Valenzuela J.; Zolotoff J.M.	Conservation Biology	22	5	93-99	2008	https://www.scopus.com/inward/record.uri?eid=2-s2.0-78650453790&doi=10.3354%2fdao02307&partnerID=40&md5=cffb2668c295fe07a12c102566397b4b	Studies have documented biodiversity losses due to intensification of coffee management (reduction in canopy richness and complexity). Nevertheless, questions remain regarding relative sensitivity of different taxa, habitat specialists, and functional groups, and whether implications for biodiversity conservation vary across regions. We quantitatively reviewed data from ant, bird, and tree biodiv…	Review
57	Biodiversity risks from fossil fuel extraction	Butt N.; Beyer H.L.; Bennett J.R.; Biggs D.; Maggini R.; Mills M.; Renwick A.R.; Seabrook L.M.; Possingham H.P.	Science	342	6157	400-407	2013	https://www.scopus.com/inward/record.uri?eid=2-s2.0-84938948595&doi=10.1016%2fj.biocon.2015.06.040&partnerID=40&md5=d47a4dc2e34a8c9585457618b8c04784	The overlapping of biodiverse areas and fossil fuel reserves indicates high-risk regions.	Review
58	Case studies in the conservation of biodiversity: Degradation and threats	Ayyad M.A.	Journal of Arid Environments	54	1	165-182	2003	https://www.scopus.com/inward/record.uri?eid=2-s2.0-0037400555&doi=10.1006%2fjare.2001.0881&partnerID=40&md5=397c7461f4425e507351b524b42f774f	The rating of biodiversity in arid and semiarid regions on the basis of ecological function and genetic traits of adaptation to severe environmental stresses produces significantly higher values, than that based solely on the commonly applied structural criteria of forms of life and levels of organization. The indirect driving forces of biodiversity impoverishment listed in the Global Biodiversit…	Article
59	Causes for biodiversity loss in Ethiopia: A review from conservation perspective	T Gebretsadik	Journal of Natural Sciences Research	6	11	32-40	2016	https://core.ac.uk/download/pdf/234656401.pdf	Although there is ample theoretical evidence of the economic and social causes of biodiversity loss, empirical evidence for most of these relationships is fragmented, meager or non-existent. Important biological causes for the loss of biological diversity include the loss of habitats, the introduction of exotic species, over-harvesting of biodiversity resources, and homogenization of species in a…	Article
60	Combined impacts of deforestation and wildlife trade on tropical biodiversity are severely underestimated	Symes W.S.; Edwards D.P.; Miettinen J.; Rheindt F.E.; Carrasco L.R.	Nature Communications	9	1		2018	https://www.scopus.com/inward/record.uri?eid=2-s2.0-85054332486&doi=10.1038%2fs41467-018-06579-2&partnerID=40&md5=1ff73e9416db5d38c2eaa4cca834ca75	Tropical forest diversity is simultaneously threatened by habitat loss and exploitation for wildlife trade. Quantitative conservation assessments have previously considered these threats separately, yet their impacts frequently act together. We integrate forest extent maps in 2000 and 2015 with a method of quantifying exploitation pressure based upon a species’ commercial value and forest accessi…	Article
61	Comparative regional assessment of factors impacting freshwater fish biodiversity in Canada	Chu C.; Minns C.K.; Mandrak N.E.	Canadian Journal of Fisheries and Aquatic Sciences	60	5	624-634	2003	https://www.scopus.com/inward/record.uri?eid=2-s2.0-10844260774&doi=10.1139%2fF03-048&partnerID=40&md5=4ff291ec69f0fbd8a2471266627f8fc5	This study presents a broad analysis of freshwater fish species biodiversity in relation to environmental and stress metrics throughout Canada. Species presence-absence data were used to calculate richness and rarity indices by tertiary watershed. Richness is higher in the southern parts of Canada, whereas rarity is concentrated in a "ring of rarity" around the periphery of the country. Environme…	Review
62	Conservation paradox: Large-scale mining waste in protected areas in two global hotspots, southeastern Brazil	Kamino L.H.Y.; Pereira E.O.; do Carmo F.F.	Ambio	49	10	1629-1638	2020	https://www.scopus.com/inward/record.uri?eid=2-s2.0-85082726592&doi=10.1007%2fs13280-020-01326-8&partnerID=40&md5=f18e02015c2a717976604b1f9a0be1a7	Irreversible losses of natural areas and damage to ecosystem services are caused by large-scale mining. These effects are prominent in Minas Gerais, which is home to a mining industry with hundreds of tailings dams concentrated in global hotspots: the Cerrado and the Atlantic Forest. We present an overview of the spatial overlap between protected areas (PAs), priority conservation areas (PCAs), t…	Article
63	Consumption-based biodiversity footprints – Do different indicators yield different results?	Marquardt S.G.; Guindon M.; Wilting H.C.; Steinmann Z.J.N.; Sim S.; Kulak M.; Huijbregts M.A.J.	Ecological Indicators	103		461-470	2019	https://www.scopus.com/inward/record.uri?eid=2-s2.0-85064455168&doi=10.1016%2fj.ecolind.2019.04.022&partnerID=40&md5=f9b4b53597eff53b31c4fee9cd1a9322	Land use related to human consumption patterns leads to significant loss of biodiversity. Here, the implications of using different indicators in the calculation of biodiversity footprints caused by land use were analyzed. Footprints refer to the impacts related to the net consumption in a region. We calculated biodiversity footprints for 140 regions in the world with an environmentally-extended …	Article
64	Coral decline threatens fish biodiversity in marine reserves	Jones G.P.; McCormick M.I.; Srinivasan M.; Eagle J.V.	Proceedings of the National Academy of Sciences of the United States of America	101	21	8251-8253	2004	https://www.scopus.com/inward/record.uri?eid=2-s2.0-2542542811&doi=10.1073%2fpnas.0401277101&partnerID=40&md5=a98c8eb06288ac1c1459a79da7d7887f	The worldwide decline in coral cover has serious implications for the health of coral reefs. But what is the future of reef fish assemblages? Marine reserves can protect fish from exploitation, but do they protect fish biodiversity in degrading environments? The answer appears to be no, as indicated by our 8-year study in Papua New Guinea. A devastating decline in coral cover caused a parallel de…	Article
65	Cumulative human impacts on Mediterranean and Black Sea marine ecosystems: Assessing current pressures and opportunities	Micheli F.; Halpern B.S.; Walbridge S.; Ciriaco S.; Ferretti F.; Fraschetti S.; Lewison R.; Nykjaer L.; Rosenberg A.A.	PLoS ONE	8	12		2013	https://www.scopus.com/inward/record.uri?eid=2-s2.0-84891896867&doi=10.1371%2fjournal.pone.0079889&partnerID=40&md5=1afc4714d4e9222f0be6edb1b7f002d2	Management of marine ecosystems requires spatial information on current impacts. In several marine regions, including the Mediterranean and Black Sea, legal mandates and agreements to implement ecosystem-based management and spatial plans provide new opportunities to balance uses and protection of marine ecosystems. Analyses of the intensity and distribution of cumulative impacts of human activit…	Article
66	Cumulative human threats on fish biodiversity components in Tunisian waters	Ben Rais Lasram F.; Hattab T.; Halouani G.; Romdhane M.S.; Le Loc'H F.; Albouy C.	Mediterranean Marine Science	17	1	190-201	2016	https://www.scopus.com/inward/record.uri?eid=2-s2.0-85037818919&doi=10.12681%2fmms.1373&partnerID=40&md5=d77d802b03d34683e4170a83fbb6e074	Human activities are increasingly impacting biodiversity. To improve conservation planning measures in an ecosystem-based management context, we need to explore how the effects of these activities interact with different biodiversity components. In this study, we used a semi-quantitative method to assess the cumulative impacts of human activities on three biodiversity components (species richness…	Review
67	Current global risks to marine mammals: Taking stock of the threats	Avila I.C.; Kaschner K.; Dormann C.F.	Biological Conservation	221		44-58	2018	https://www.scopus.com/inward/record.uri?eid=2-s2.0-85042520014&doi=10.1016%2fj.biocon.2018.02.021&partnerID=40&md5=a7b6ad9ac362a4a8d43c06c0e662210f	Marine mammals are impacted by many anthropogenic activities and mitigating these impacts requires knowledge about the geographic occurrence of threats. Here, we systematically reviewed, categorized and geo-referenced information from >1780 publications about threats affecting 121 marine mammal species worldwide between 1991 and 2016. We created risk maps by assigning threat to countries where th…	Article
68	Drivers of Biodiversity Change	Mace G.M.	Trade-Offs in Conservation: Deciding What to Save			349-364	2010	https://www.scopus.com/inward/record.uri?eid=2-s2.0-78650319361&doi=10.1002%2f9781444324907.ch19&partnerID=40&md5=ce063b1e0f8863890866cd8988e77a82	[No abstract available]	Book chapter
69	Effects of human land-use on Africa's only forest-dependent felid: The African golden cat Caracal aurata	Bahaa-el-din L.; Sollmann R.; Hunter L.T.B.; Slotow R.; Macdonald D.W.; Henschel P.	Biological Conservation	199		2024-01-09	2016	https://www.scopus.com/inward/record.uri?eid=2-s2.0-84966318367&doi=10.1016%2fj.biocon.2016.04.013&partnerID=40&md5=160c76a5a8bb5578428fffe50099a853	Africa's equatorial forests are threatened by widespread deforestation and bushmeat hunting, with both threats spreading into formerly remote areas due to rapid human population growth and large-scale expansions of commercial resource extraction such as logging and mining, as well as forest clearing for agriculture. Many globally threatened species are endemic to these forests, but the potential …	Article
70	Exposure of European biodiversity to changes in human-induced pressures	Araújo M.B.; Nogués-Bravo D.; Reginster I.; Rounsevell M.; Whittaker R.J.	Environmental Science and Policy	11	1	38-45	2008	https://www.scopus.com/inward/record.uri?eid=2-s2.0-38649123391&doi=10.1016%2fj.envsci.2007.07.002&partnerID=40&md5=5ea730f8c459180e58bb28cb3bfaa514	There is increasing evidence that areas with high concentrations of species tend to have high concentrations of human activities. Would this tendency be altered with projected environmental changes? We investigate this possibility using the most extensive available dataset on species distributions in Europe, providing data for 3143 species. Observed land uses were utilised to generate three indic…	Article
71	Extinction risks of a Mediterranean neo-endemism complex of mountain vipers triggered by climate change	Ahmadi M.; Hemami M.-R.; Kaboli M.; Malekian M.; Zimmermann N.E.	Scientific Reports	9	1	-	2019	https://www.scopus.com/inward/record.uri?eid=2-s2.0-85064565505&doi=10.1038%2fs41598-019-42792-9&partnerID=40&md5=d9e80a46954434d612cfac01f22f56d3	Climate change is among the most important drivers of biodiversity decline through shift or shrinkage in suitable habitat of species. Mountain vipers of the genus Montivipera are under extreme risk from climate changes given their evolutionary history and geographic distribution. In this study, we divided all Montivipera species into three phylogenetic-geographic Montivipera clades (PGMC; Bornmue…	Article
72	Freshwater biodiversity: Importance, threats, status and conservation challenges	Dudgeon D.; Arthington A.H.; Gessner M.O.; Kawabata Z.-I.; Knowler D.J.; Lévêque C.; Naiman R.J.; Prieur-Richard A.-H.; Soto D.; Stiassny M.L.J.; Sullivan C.A.	Biological Reviews of the Cambridge Philosophical Society	81	2	163-182	2006	https://www.scopus.com/inward/record.uri?eid=2-s2.0-33746217392&doi=10.1017%2fS1464793105006950&partnerID=40&md5=e3abcfb139cd752fe992d159f27ebd2c	Freshwater biodiversity is the over-riding conservation priority during the International Decade for Action - 'Water for Life' - 2005 to 2015. Fresh water makes up only 0.01% of the World's water and approximately 0.8% of the Earth's surface, yet this tiny fraction of global water supports at least 100000 species out of approximately 1.8 million - almost 6% of all described species. Inland waters…	Review
73	Global Biodiversity Loss by Freshwater Consumption and Eutrophication from Swiss Food Consumption	Scherer L.; Pfister S.	Environmental Science and Technology	50	13	7019-7028	2016	https://www.scopus.com/inward/record.uri?eid=2-s2.0-84978952235&doi=10.1021%2facs.est.6b00740&partnerID=40&md5=00541ebb2fc58286bac20b167a4b6c9b	We investigated water-related resource use, emissions and ecosystem impacts of food consumed in Switzerland. To do so, we coupled LCA methodologies on freshwater consumption, freshwater eutrophication and the consequent local and global biodiversity impacts with Swiss customs data and multiregional input-output analysis. Most of the resource use, emissions and impacts occur outside the national b…	Article
74	Global Human Consumption Threatens Key Biodiversity Areas	Sun Z.; Behrens P.; Tukker A.; Bruckner M.; Scherer L.	Environmental Science and Technology	56	12	9003-9014	2022	https://www.scopus.com/inward/record.uri?eid=2-s2.0-85130058107&doi=10.1021%2facs.est.2c00506&partnerID=40&md5=8aaee1c3e2cb67560e4770c6d02c91b4	Key biodiversity areas (KBAs) are critical regions for preserving global biodiversity. KBAs are identified by their importance to biodiversity rather than their legal status. As such, KBAs are often under pressure from human activities. KBAs can encompass many different land-use types (e.g., cropland, pastures) and land-use intensities. Here, we combine a global economic model with spatial mappin…	Article
75	Global patterns in threats to vertebrates by biological invasions	Bellard C.; Genovesi P.; Jeschke J.M.	Proceedings of the Royal Society B: Biological Sciences	283	1823	-	2016	https://www.scopus.com/inward/record.uri?eid=2-s2.0-84955588977&doi=10.1098%2frspb.2015.2454&partnerID=40&md5=fafc6ef603d73fbfec3297ca029cbc69	Biological invasions as drivers of biodiversity loss have recently been challenged. Fundamentally, we must know where species that are threatened by invasive alien species (IAS) live, and the degree towhich they are threatened. We report the first study linking 1372 vertebrates threatened by more than 200 IAS from the completely revised Global Invasive Species Database. New maps of the vulnerabil…	Article
76	Global state of biodiversity and loss	Dirzo R.; Raven P.H.	Annual Review of Environment and Resources	28		137-167	2003	https://www.scopus.com/inward/record.uri?eid=2-s2.0-1642460701&doi=10.1146%2fannurev.energy.28.050302.105532&partnerID=40&md5=e02f065401e7d40847111ce87cc58126	Biodiversity, a central component of Earth's life support systems, is directly relevant to human societies. We examine the dimensions and nature of the Earth's terrestrial biodiversity and review the scientific facts concerning the rate of loss of biodiversity and the drivers of this loss. The estimate for the total number of species of eukaryotic organisms possible lies in the 5-15 million range…	Article
77	Global Trade Impacts on Biodiversity and Ecosystem Services	Peeters A.	Ecosystem Services: Global Issues, Local Practices			191-219	2013	https://www.scopus.com/inward/record.uri?eid=2-s2.0-84902051957&doi=10.1016%2fB978-0-12-419964-4.00017-2&partnerID=40&md5=e924bfe3b7a136b57d03c3ba7dede0b2	This chapter introduces environmental challenges associated with global trade. It analyzes some impacts of European standards of life on ecosystem services in developing countries. It presents eight case studies (agro-fuels, fishing, flower, palm oil, shrimp and fish farming, soybean, tourism, and tropical timber). For each of these cases, global importance and fluxes are described. The European …	Book chapter
78	Global trends and scenarios for terrestrial biodiversity and ecosystem services from 1900 to 2050	Pereira H.M.; Martins I.S.; Rosa I.M.D.; Kim H.; Leadley P.; Popp A.; van Vuuren D.P.; Hurtt G.; Quoss L.; Arneth A.; Baisero D.; Bakkenes M.; Chaplin-Kramer R.; Chini L.; Di Marco M.; Ferrier S.; Fujimori S.; Guerra C.A.; Harfoot M.; Harwood T.D.; Hasegawa T.; Haverd V.; Havlík P.; Hellweg S.; Hilbers J.P.; Hill S.L.L.; Hirata A.; Hoskins A.J.; Humpenöder F.; Janse J.H.; Jetz W.; Johnson J.A.; K…	Science	384	6694	458-465	2024	https://www.scopus.com/inward/record.uri?eid=2-s2.0-85191513026&doi=10.1126%2fscience.adn3441&partnerID=40&md5=03d324257b020c825180662ec577a783	Based on an extensive model intercomparison, we assessed trends in biodiversity and ecosystem services from historical reconstructions and future scenarios of land-use and climate change. During the 20th century, biodiversity declined globally by 2 to 11%, as estimated by a range of indicators. Provisioning ecosystem services increased several fold, and regulating services decreased moderately. G…	Article
79	Global warming threatens the persistence of Mediterranean brown trout	Almodóvar A.; Nicola G.G.; Ayllón D.; Elvira B.	Global Change Biology	18	5	1549-1560	2012	https://www.scopus.com/inward/record.uri?eid=2-s2.0-84859510549&doi=10.1111%2fj.1365-2486.2011.02608.x&partnerID=40&md5=ca9870070a06455241fdd3ab3c147e1c	Current climate change exacerbates the environmental restrictions on temperate species inhabiting low latitude edges of their geographical ranges. We examined how temperature variations due to current and future climate change are likely to affect populations' persistence of stream-dwelling brown trout Salmo trutta at the vulnerable southern periphery of its range. Analysis of 33 years of air tem…	Article
80	Habitat degradation and indiscriminate hunting differentially impact faunal communities in the Southeast Asian tropical biodiversity hotspot	Tilker A.; Abrams J.F.; Mohamed A.; Nguyen A.; Wong S.T.; Sollmann R.; Niedballa J.; Bhagwat T.; Gray T.N.E.; Rawson B.M.; Guegan F.; Kissing J.; Wegmann M.; Wilting A.	Communications Biology	2	1	-	2019	https://www.scopus.com/inward/record.uri?eid=2-s2.0-85074303501&doi=10.1038%2fs42003-019-0640-y&partnerID=40&md5=e460878a255ce2460a0beacb9bf47299	Habitat degradation and hunting have caused the widespread loss of larger vertebrate species (defaunation) from tropical biodiversity hotspots. However, these defaunation drivers impact vertebrate biodiversity in different ways and, therefore, require different conservation interventions. We conducted landscape-scale camera-trap surveys across six study sites in Southeast Asia to assess how moder…	Article
81	Hotspots of land-use change in global biodiversity hotspots	Kong X.; Zhou Z.; Jiao L.	Resources, Conservation and Recycling	174		-	2021	https://www.scopus.com/inward/record.uri?eid=2-s2.0-85109568018&doi=10.1016%2fj.resconrec.2021.105770&partnerID=40&md5=9316e3012ae1b3b9bf7dca014a295654	Land-use conversion from natural areas to agriculture and human settlements is causing global biodiversity loss. We proposed a human land-use disturbance index (LDI) to assess habitat loss and fragmentation in global biodiversity hotspots from 1992 to 2015. Negative (LDI > 1) and positive (LDI < 1) impacts on habitat were observed in 30 and 6 biodiversity hotspots, respectively. The hotspots with…	Article
82	Human footprint in biodiversity hotspots	Weinzettel J.; Va?ká? D.; Medková H.	Frontiers in Ecology and the Environment	16	8	447-452	2018	https://www.scopus.com/inward/record.uri?eid=2-s2.0-85050754464&doi=10.1002%2ffee.1825&partnerID=40&md5=83da4768a687c620d5127ffa410d57d5	Natural ecosystems are disappearing at an increasing rate, and disappearing along with them is the immense biodiversity they contain. In addition to direct factors influencing the conversion of natural ecosystems to agriculture, international trade and consumption of products in wealthy countries have also been implicated as drivers of ecosystem change. We used quantitatively advanced methods to …	Article
83	Identifying road mortality threat at multiple spatial scales for semi-aquatic turtles	Beaudry F.; deMaynadier P.G.; Hunter Jr. M.L.	Biological Conservation	141	10	2550-2563	2008	https://www.scopus.com/inward/record.uri?eid=2-s2.0-52049107600&doi=10.1016%2fj.biocon.2008.07.016&partnerID=40&md5=da89beba59e7aba510698c6ac9946778	Prioritizing sites for localized mitigation measures, and forecasting the effect of interventions on an endangered population, requires an understanding of the spatial scales at which threat processes operate. Road mortality is among the greatest threats to semi-terrestrial freshwater turtles due to the group's life-history traits. Declining throughout much of their range, spotted (Clemmys guttat…	Article
84	Identifying species threat hotspots from global supply chains	Moran D.; Kanemoto K.	Nature Ecology and Evolution	1	1	-	2017	https://www.scopus.com/inward/record.uri?eid=2-s2.0-85010440099&doi=10.1038%2fs41559-016-0023&partnerID=40&md5=fb1aae08510419143e7858c8b65d2398	Identifying hotspots of species threat has been a successful approach for setting conservation priorities. One important challenge in conservation is that, in many hotspots, export industries continue to drive overexploitation. Conservation measures must consider not just the point of impact, but also the consumer demand that ultimately drives resource use. To understand which species threat hots…	Article
85	Impacts of current and future large dams on the geographic range connectivity of freshwater fish worldwide	Barbarossa V.; Schmitt R.J.P.; Huijbregts M.A.J.; Zarfl C.; King H.; Schipper A.M.	Proceedings of the National Academy of Sciences of the United States of America	117	7	3648-3655	2020	https://www.scopus.com/inward/record.uri?eid=2-s2.0-85079551097&doi=10.1073%2fpnas.1912776117&partnerID=40&md5=250cdd06b9112c20eb32d4fcbc5d968a	Dams contribute to water security, energy supply, and flood protection but also fragment habitats of freshwater species. Yet, a global species-level assessment of dam-induced fragmentation is lacking. Here, we assessed the degree of fragmentation of the occurrence ranges of ?10,000 lotic fish species worldwide due to ?40,000 existing large dams and ?3,700 additional future large hydropower dams. …	Article
86	Impacts of wildlife trade on terrestrial biodiversity	Morton O.; Scheffers B.R.; Haugaasen T.; Edwards D.P.	Nature Ecology and Evolution	5	4	540-548	2021	https://www.scopus.com/inward/record.uri?eid=2-s2.0-85101464415&doi=10.1038%2fs41559-021-01399-y&partnerID=40&md5=b315cf09beaf1f020bf7924d6f67d33a	The wildlife trade is worth billions of dollars annually and affects most major taxonomic groups. Despite this, a global understanding of the trade’s impacts on species populations is lacking. We performed a quantitative meta-analysis of the wildlife trade that synthesized 506 species-level effect sizes from 31 studies, estimating trade-driven declines in mammals (452 effect sizes), birds (36) an…	Article
87	Increasing impacts of land use on biodiversity and carbon sequestration driven by population and economic growth	Marques A.; Martins I.S.; Kastner T.; Plutzar C.; Theurl M.C.; Eisenmenger N.; Huijbregts M.A.J.; Wood R.; Stadler K.; Bruckner M.; Canelas J.; Hilbers J.P.; Tukker A.; Erb K.; Pereira H.M.	Nature Ecology and Evolution	3	4	628-637	2019	https://www.scopus.com/inward/record.uri?eid=2-s2.0-85062471479&doi=10.1038%2fs41559-019-0824-3&partnerID=40&md5=b72e1c5f7bd46bec95cdb66fb7128f64	Biodiversity and ecosystem service losses driven by land-use change are expected to intensify as a growing and more affluent global population requires more agricultural and forestry products, and teleconnections in the global economy lead to increasing remote environmental responsibility. By combining global biophysical and economic models, we show that, between the years 2000 and 2011, overall …	Article
88	International trade drives biodiversity threats in developing nations	Lenzen M.; Moran D.; Kanemoto K.; Foran B.; Lobefaro L.; Geschke A.	Nature	486	7401	109-112	2012	https://www.scopus.com/inward/record.uri?eid=2-s2.0-84861930158&doi=10.1038%2fnature11145&partnerID=40&md5=7d092d89845079a595eb45a49b6ad13d	Human activities are causing Earth's sixth major extinction event 1-an accelerating decline of the world's stocks of biological diversity at rates 100 to 1,000 times pre-human levels2. Historically, low-impact intrusion into species habitats arose from local demands for food, fuel and living space3. However, in today's increasingly globalized economy, international trade chains accelerate habitat…	Article
89	Land use biodiversity impacts embodied in international food trade	Chaudhary A.; Kastner T.	Global Environmental Change	38		195-204	2016	https://www.scopus.com/inward/record.uri?eid=2-s2.0-84962630342&doi=10.1016%2fj.gloenvcha.2016.03.013&partnerID=40&md5=5900c2476d40f4abc222a4ab6a666a46	Agricultural land use to meet the demands of a growing population, changing diets, lifestyles and biofuel production is a significant driver of biodiversity loss. Globally applicable methods are needed to assess biodiversity impacts hidden in internationally traded food items. We used the countryside species area relationship (SAR) model to estimate the mammals, birds, amphibians and reptiles spe…	Article
90	Land-use and land-cover change in Lake Ziway watershed of the Ethiopian Central Rift Valley Region and its environmental impacts	Desta H.; Fetene A.	Land Use Policy	96			2020	https://www.scopus.com/inward/record.uri?eid=2-s2.0-85084203785&doi=10.1016%2fj.landusepol.2020.104682&partnerID=40&md5=6fe96970abd0548c10aa20af8a6e77af	Assessing land use and land cover (LULC) change in Lake Ziway watershed is important to evaluate the degradation of ecosystems and their environmental processes caused by the ongoing increase in human pressures. The present study analyzed the long-term LULC dynamics in the Lake Ziway watershed, which covers 7300 km2 in the Ethiopian Central Rift Valley region. Three Landsat Satellite Image Series…	Article
91	Linking global drivers of agricultural trade to on-the-ground impacts on biodiversity	Green J.M.H.; Croft S.A.; Durán A.P.; Balmford A.P.; Burgess N.D.; Fick S.; Gardner T.A.; Godar J.; Suavet C.; Virah-Sawmy M.; Young L.E.; West C.D.	Proceedings of the National Academy of Sciences of the United States of America	116	46	23202-23208	2019	https://www.scopus.com/inward/record.uri?eid=2-s2.0-85074877310&doi=10.1073%2fpnas.1905618116&partnerID=40&md5=5169baeb3cc3d70c96f0cff5e6834290	Consumption of globally traded agricultural commodities like soy and palm oil is one of the primary causes of deforestation and biodiversity loss in some of the world’s most species-rich ecosystems. However, the complexity of global supply chains has confounded efforts to reduce impacts. Companies and governments with sustainability commitments struggle to understand their own sourcing patterns, …	Article
92	Linking national wood consumption with global biodiversity and ecosystem service losses	Chaudhary A.; Carrasco L.R.; Kastner T.	Science of the Total Environment	586		985-994	2017	https://www.scopus.com/inward/record.uri?eid=2-s2.0-85013041480&doi=10.1016%2fj.scitotenv.2017.02.078&partnerID=40&md5=e81a3d2d1839c12629874e5ddfb61dbd	Identifying the global hotspots of forestry driven species, ecosystem services losses and informing the consuming nations of their environmental footprint domestically and abroad is essential to design demand side interventions and induce sustainable production methods. Here we first use countryside species area relationship model to project species extinctions of four vertebrate taxa (mammals, b…	Article
93	Mapping perceptions of species' threats and population trends to inform conservation efforts: The Bornean orangutan case study	Abram N.K.; Meijaard E.; Wells J.A.; Ancrenaz M.; Pellier A.-S.; Runting R.K.; Gaveau D.; Wich S.; Nardiyono; Tjiu A.; Nurcahyo A.; Mengersen K.	Diversity and Distributions	21	5	487-499	2015	https://www.scopus.com/inward/record.uri?eid=2-s2.0-84926689145&doi=10.1111%2fddi.12286&partnerID=40&md5=b8ea04adc27374f4b15213980f76861d	Aim: We demonstrate a robust approach for predicting and mapping threats and population trends of wildlife species, invaluable for understanding where to target conservation resources. We used the endangered Bornean orangutan (Pongo pygmaeus) as our case study to facilitate and strengthen conservation efforts by the Indonesian government to stabilize populations by 2017. Location: Kalimantan, Ind…	Article
94	Mapping potential conflicts between global agriculture and terrestrial conservation	Hoang N.T.; Taherzadeh O.; Ohashi H.; Yonekura Y.; Nishijima S.; Yamabe M.; Matsui T.; Matsuda H.; Moran D.; Kanemoto K.	Proceedings of the National Academy of Sciences of the United States of America	120	23		2023	https://www.scopus.com/inward/record.uri?eid=2-s2.0-85160591732&doi=10.1073%2fpnas.2208376120&partnerID=40&md5=1cb1b1b40e9c98fcb3ac3236d394f874	Demand for food products, often from international trade, has brought agricultural land use into direct competition with biodiversity. Where these potential conflicts occur and which consumers are responsible is poorly understood. By combining conservation priority (CP) maps with agricultural trade data, we estimate current potential conservation risk hotspots driven by 197 countries across 48 ag…	Article
95	Measuring and mapping threats to a wildlife sanctuary in southern India	Barve N.; Kiran M.C.; Vanaraj G.; Aravind N.A.; Rao D.; Uma Shaanker R.; Ganeshaiah K.N.; Poulsen J.G.	Conservation Biology	19	1	122-130	2005	https://www.scopus.com/inward/record.uri?eid=2-s2.0-14044260068&doi=10.1111%2fj.1523-1739.2005.00532.x&partnerID=40&md5=87fca34a7af4029acfa1b03732a596f3	Although conservation and management of tropical ecosystems requires that we understand the threats to these areas, there are no standardized methods to quantify threats to ecosystems. We used a geographic information system-based protocol with several physical and socioeconomic attributes to assess the threats to a protected area, a wildlife sanctuary in southern India. Physical attributes inclu…	Article
96	Measuring the impact of global tropospheric ozone, carbon dioxide and sulfur dioxide concentrations on biodiversity loss	Ahmed Bhuiyan M.; Rashid Khan H.U.; Zaman K.; Hishan S.S.	Environmental Research	160		398-411	2018	https://www.scopus.com/inward/record.uri?eid=2-s2.0-85032853821&doi=10.1016%2fj.envres.2017.10.013&partnerID=40&md5=1db5661e735384f2c3f5c8d82b3ddf7d	The aim of this study is to examine the impact of air pollutants, including mono-nitrogen oxides (NOx), nitrous oxide (N2O), sulfur dioxide (SO2), carbon dioxide emissions (CO2), and greenhouse gas (GHG) emissions on ecological footprint, habitat area, food supply, and biodiversity in a panel of thirty-four developed and developing countries, over the period of 1995–2014. The results reveal that …	Article
97	National Consumption and Global Trade Impacts on Biodiversity	Chaudhary A.; Brooks T.M.	World Development	121		178-187	2019	https://www.scopus.com/inward/record.uri?eid=2-s2.0-85033710502&doi=10.1016%2fj.worlddev.2017.10.012&partnerID=40&md5=a9b00e53c036926a2017126d6a75ae66	Effective and equitable conservation requires understanding of the global biodiversity impacts inflicted by consumption in individual countries and those embodied in international trade. Research to date has ascertained these impacts in terms of threats, but not on species directly. Here we use a novel approach, by parametrizing the countryside species-area relationship (SAR)(a). Using a recent h…	Article
98	Overpopulation is a major cause of biodiversity loss and smaller human populations are necessary to preserve what is left	Cafaro P.; Hansson P.; Götmark F.	Biological Conservation	272		-	2022	https://www.scopus.com/inward/record.uri?eid=2-s2.0-85133188662&doi=10.1016%2fj.biocon.2022.109646&partnerID=40&md5=16712f917d8aeb24285023e21c6feaf9	Global biodiversity decline is best understood as too many people consuming and producing too much and displacing other species. Wild landscapes and seascapes are replaced with people, our domestics and commensals, our economic support systems, and our trash. Conservation biologists have documented many of the ways that human activity drives global biodiversity loss, but they generally neglect th…	Article
99	Park in the periphery: Land use and land cover change and forest fragmentation in and around yangoupokpi lokchao wildlife sanctuary, Manipur, India	Bungnamei K.; Saikia A.	Geographia Polonica	93	1	107-120	2020	https://www.scopus.com/inward/record.uri?eid=2-s2.0-85083103027&doi=10.7163%2fGPol.0165&partnerID=40&md5=e81de83996bdd6526d446f58c696d260	This study documents the spatio-temporal land use and land cover dynamics of Yangoupokpi Lokchao Wildlife Sanctuary (YLWLS) in Manipur, India. Landsat imageries at three points of time spanning 38 years (1978, 2000 and 2016) were taken into account. Supervised image classification techniques were employed. Fragstats software was used to derive five landscape metrics, namely, class area (CA), numb…	Article
100	Present and future biodiversity risks from fossil fuel exploitation	Harfoot M.B.J.; Tittensor D.P.; Knight S.; Arnell A.P.; Blyth S.; Brooks S.; Butchart S.H.M.; Hutton J.; Jones M.I.; Kapos V.; Scharlemann J.P.W.; Burgess N.D.	Conservation Letters	11	4	-	2018	https://www.scopus.com/inward/record.uri?eid=2-s2.0-85044759739&doi=10.1111%2fconl.12448&partnerID=40&md5=710b5fcf5e2b01d82cfaeb5f0f51ddb0	Currently, human society is predominantly powered by fossil fuels—coal, oil, and natural gas—yet also ultimately depends on goods and services provided by biodiversity. Fossil fuel extraction impacts biodiversity indirectly through climate change and by increasing accessibility, and directly through habitat loss and pollution. In contrast to the indirect effects, quantification of the direct impa…	Letter
101	Protection status and national socio-economic context shape land conversion in and around a key transboundary protected area complex in West Africa	Schulte to Bühne H.; Wegmann M.; Durant S.M.; Ransom C.; de Ornellas P.; Grange S.; Beatty H.; Pettorelli N.	Remote Sensing in Ecology and Conservation	3	4	190-201	2017	https://www.scopus.com/inward/record.uri?eid=2-s2.0-85037648660&doi=10.1002%2frse2.47&partnerID=40&md5=2ce5f6a3656caeb4530cea5f53e5c47a	Transboundary cooperation is being promoted as an effective way to conserve biodiversity that straddles national borders. However, monitoring the ecological outcomes of these large-scale endeavours is challenging, and as a result, the factors and processes likely to shape their effectiveness remain poorly identified and understood. To address this knowledge gap, we tested three hypotheses pertain…	Article
102	Quantifying Biodiversity Losses Due to Human Consumption: A Global-Scale Footprint Analysis	Wilting H.C.; Schipper A.M.; Bakkenes M.; Meijer J.R.; Huijbregts M.A.J.	Environmental Science and Technology	51	6	3298-3306	2017	https://www.scopus.com/inward/record.uri?eid=2-s2.0-85018429677&doi=10.1021%2facs.est.6b05296&partnerID=40&md5=529be1e4ba4b30b76b6af280b1987150	It is increasingly recognized that human consumption leads to considerable losses of biodiversity. This study is the first to systematically quantify these losses in relation to land use and greenhouse gas (GHG) emissions associated with the production and consumption of (inter)nationally traded goods and services by presenting consumption-based biodiversity losses, in short biodiversity footprin…	Article
103	Quantifying Land Use Impacts on Biodiversity: Combining Species-Area Models and Vulnerability Indicators	Chaudhary A.; Verones F.; De Baan L.; Hellweg S.	Environmental Science and Technology	49	16	9987-9995	2015	https://www.scopus.com/inward/record.uri?eid=2-s2.0-84939640885&doi=10.1021%2facs.est.5b02507&partnerID=40&md5=2b43aff6f97f0a83796d18d3ee08ccf6	Habitat degradation and subsequent biodiversity damage often take place far from the place of consumption because of globalization and the increasing level of international trade. Informing consumers and policy makers about the biodiversity impacts "hidden" in the life cycle of imported products is an important step toward achieving sustainable consumption patterns. Spatially explicit methods are…	Article
104	Quantitative assessment of forest ecosystem stress caused by cement plant pollution using in situ measurements and sentinel-2 satellite data in a part of the unesco world heritage site	Asharfi A.; Erfanifard Y.; Amiraslani F.; Boloorani A.D.; Mousivand A.	European Journal of Environmental Sciences	10	1	22-31	2020	https://www.scopus.com/inward/record.uri?eid=2-s2.0-85091190117&doi=10.14712%2f23361964.2020.4&partnerID=40&md5=114b624e462279fbd679a0678ea828cc	Anthropogenic industrial dust decreases productivity and slows down the growth of plants. Quantifying the effects of industrial dust on vegetation and determining the distance over which factories scatter dust are of paramount importance for biodiversity conservation and sustaining ecosystem services. This study aims at quantifying the effect of dust emitted by the Neka cement plant (NCP), Mazand…	Article
105	Recent increases in human pressure and forest loss threaten many Natural World Heritage Sites	Allan J.R.; Venter O.; Maxwell S.; Bertzky B.; Jones K.; Shi Y.; Watson J.E.M.	Biological Conservation	206		47-55	2017	https://www.scopus.com/inward/record.uri?eid=2-s2.0-85007148066&doi=10.1016%2fj.biocon.2016.12.011&partnerID=40&md5=18fdbda180e13fa2d63854f3b2829fbf	Natural World Heritage Sites (NWHS), via their formal designation through the United Nations, are globally recognized as containing some of the Earth's most valuable natural assets. Understanding changes in their ecological condition is essential for their ongoing preservation. Here we use two newly available globally consistent data sets that assess changes in human pressure (Human Footprint) an…	Article
106	Reconciling the mountain biodiversity conservation and human wellbeing: Drivers of biodiversity loss and new approaches in the Hindu-Kush Himalayas	Chettri N.; Sharma E.	Proceedings of the Indian National Science Academy	82	1	53-73	2016	https://www.scopus.com/inward/record.uri?eid=2-s2.0-84964334187&doi=10.16943%2fptinsa%2f2016%2fv81i1%2f48378&partnerID=40&md5=9bf8b8bc5d2a40785519e97543ae26da	Mountains have long been admired and protected on the grounds of their wilderness,character and landscape beauty. But despite their remoteness and low human population density, many mountain ecosystems are strongly affected by drivers of global change. Mountain ecosystems in the tropical and sub-tropical regions have attracted the attention of a number of scientists, policy makers and natural res…	Review
107	Relative impacts of multiple human stressors in estuaries and coastal waters in the North Sea–Baltic Sea transition zone	Andersen J.H.; Al-Hamdani Z.; Harvey E.T.; Kallenbach E.; Murray C.; Stock A.	Science of the Total Environment	704		-	2020	https://www.scopus.com/inward/record.uri?eid=2-s2.0-85076603665&doi=10.1016%2fj.scitotenv.2019.135316&partnerID=40&md5=f28aee858ddb30292b5f4a5c1f9938b8	The objectives of this study are 1) to map the potential cumulative impacts of multiple human activities and stressors on the ecosystems in the transition zone between the North Sea and Baltic Sea, for Danish waters 2) to analyse differences in stressor contribution between the European Union's Marine Strategy Framework Directive (MSFD, off-shore waters) and Water Framework Directive (WFD, coasta…	Article
108	Shark conservation hindered by lack of habitat protection	Birkmanis C.A.; Partridge J.C.; Simmons L.W.; Heupel M.R.; Sequeira A.M.M.	Global Ecology and Conservation	21		-	2020	https://www.scopus.com/inward/record.uri?eid=2-s2.0-85076161103&doi=10.1016%2fj.gecco.2019.e00862&partnerID=40&md5=70ae2369568bf1749a0a4339fbb55f1e	Many of the world's shark populations are in decline, indicating the need for improved conservation and management. Well managed and appropriately located marine parks and marine protected areas (MPAs) have potential to enhance shark conservation by restricting fisheries and protecting suitable habitat for threatened shark populations. Here, we used shark occurrence records collected by commercia…	Article
109	Socio-environmental conflicts: An underestimated threat to biodiversity conservation in Chile	Carranza D.M.; Varas-Belemmi K.; De Veer D.; Iglesias-Müller C.; Coral-Santacruz D.; Méndez F.A.; Torres-Lagos E.; Squeo F.A.; Gaymer C.F.	Environmental Science and Policy	110		46-59	2020	https://www.scopus.com/inward/record.uri?eid=2-s2.0-85084936332&doi=10.1016%2fj.envsci.2020.04.006&partnerID=40&md5=f3dd5683ad02778a3d34576a6b54f72f	Biodiversity is vital in the functioning of ecosystems, but it's permanently being threatened by anthropic impacts derived from productive activities. Thus, conservation has become a global challenge. In Chile, the dissociation between economic activities and conservation has triggered numerous socio-environmental conflicts in recent decades. This work explores how different projects that give ri…	Article
110	Spatial analysis of anthropogenic disturbances in mangrove forests of Bhitarkanika Conservation Area, India	Ambastha K.R.; Hussain S.A.; Badola R.; Roy P.S.	Journal of the Indian Society of Remote Sensing	38	1	67-83	2010	https://www.scopus.com/inward/record.uri?eid=2-s2.0-77956124392&doi=10.1007%2fs12524-010-0013-y&partnerID=40&md5=3acd29dc27c86250882a28a10b336101	The dependence of coastal communities on mangrove forests for direct consumptive use due to the scarcity of alternate resources makes them one of the highly disturbed landscapes. This paper examines the spatial characteristics and extent of anthropogenic disturbances affecting the mangrove forests of Bhitarkanika Conservation Area situated along the east coast of India by using remotely sensed da…	Article
111	Spatially Explicit Analysis of Biodiversity Loss Due to Global Agriculture, Pasture and Forest Land Use from a Producer and Consumer Perspective	Chaudhary A.; Pfister S.; Hellweg S.	Environmental Science and Technology	50	7	3928-3936	2016	https://www.scopus.com/inward/record.uri?eid=2-s2.0-84964240522&doi=10.1021%2facs.est.5b06153&partnerID=40&md5=65a2d71aff72fc5008c6bfa318a36572	Anthropogenic land use to produce commodities for human consumption is the major driver of global biodiversity loss. Synergistic collaboration between producers and consumers in needed to halt this trend. In this study, we calculate species loss on 5 min × 5 min grid level and per country due to global agriculture, pasture and forestry by combining high-resolution land use data with countryside s…	Article
112	Spatially explicit LCA analysis of biodiversity losses due to different bioenergy policies in the European Union	Di Fulvio F.; Forsell N.; Korosuo A.; Obersteiner M.; Hellweg S.	Science of the Total Environment	651		1505-1516	2019	https://www.scopus.com/inward/record.uri?eid=2-s2.0-85053935941&doi=10.1016%2fj.scitotenv.2018.08.419&partnerID=40&md5=2cb80fcf419a8bb3a216adbbec71fc95	In this study, the potential global loss of species directly associated with land use in the EU and due to trade with other regions is computed over time, in order to reveal differences in impacts between the considered alternatives of plausible bioenergy policies development in the EU. The spatially explicit study combines a life cycle analysis (LCA) for biodiversity impact assessment with a glo…	Article
113	The dammed river dolphins of Brazil: Impacts and conservation	Araújo C.C.; Wang J.Y.	ORYX	49	1	17-24	2015	https://www.scopus.com/inward/record.uri?eid=2-s2.0-84920135000&doi=10.1017%2fS0030605314000362&partnerID=40&md5=a9d97db047e3fe3aa6e40a07fc604877	A major threat to river dolphins in Brazil is habitat loss and fragmentation as a result of the construction of hydroelectric dams. We examine the degree of overlap between the distributions of two river dolphin species (boto Inia geoffrensis and tucuxi Sotalia fluviatilis) and hydroelectric projects and provide an initial quantification of impacts. The locations of dams were overlaid onto a map …	Article
114	The direct drivers of recent global anthropogenic biodiversity loss	Jaureguiberry P.; Titeux N.; Wiemers M.; Bowler D.E.; Coscieme L.; Golden A.S.; Guerra C.A.; Jacob U.; Takahashi Y.; Settele J.; Díaz S.; Molnár Z.; Purvis A.	Science Advances	8	45	-	2022	https://www.scopus.com/inward/record.uri?eid=2-s2.0-85141490452&doi=10.1126%2fsciadv.abm9982&partnerID=40&md5=e389d1cb21c233d8112c2962d1446624	Effective policies to halt biodiversity loss require knowing which anthropogenic drivers are the most important direct causes. Whereas previous knowledge has been limited in scope and rigor, here we statistically synthesize empirical comparisons of recent driver impacts found through a wide-ranging review. We show that land/sea use change has been the dominant direct driver of recent biodiversity…	Article
115	The impact of climate change and energy resources on biodiversity loss: Evidence from a panel of selected Asian countries	Bhuiyan M.A.; Jabeen M.; Zaman K.; Khan A.; Ahmad J.; Hishan S.S.	Renewable Energy	117		324-340	2018	https://www.scopus.com/inward/record.uri?eid=2-s2.0-85033399744&doi=10.1016%2fj.renene.2017.10.054&partnerID=40&md5=2e721fb491260627d291e9f4e719a016	This study examined the relationships between climate change, energy resources, growth specific factors and their resulting impact on biodiversity loss in a panel of 18 selected Asian countries during the period of 2000–2014. The study employed panel fixed effect regression and panel quantile regression to assess the influence of different factors on biodiversity loss at low, medium, and high lev…	Article
116	The impact of roads on the demography of grizzly bears in Alberta	Boulanger J.; Stenhouse G.B.; Margalida A.	PLoS ONE	9	12	-	2014	https://www.scopus.com/inward/record.uri?eid=2-s2.0-84919800843&doi=10.1371%2fjournal.pone.0115535&partnerID=40&md5=73aabe062c9846b4c2e4f77c3939939f	One of the principal factors that have reduced grizzly bear populations has been the creation of human access into grizzly bear habitat by roads built for resource extraction. Past studies have documented mortality and distributional changes of bears relative to roads but none have attempted to estimate the direct demographic impact of roads in terms of both survival rates, reproductive rates, an…	Article
117	The root causes of biodiversity loss	Wood A.; Stedman-Edwards P.; Mang J.	The Root Causes of Biodiversity Loss			1-399	2013	https://www.scopus.com/inward/record.uri?eid=2-s2.0-85070603973&doi=10.4324%2f9781315071688&partnerID=40&md5=f4671c0a1cc40b8478ed7c99ae1d41d8	The world is losing species and biodiversity at an unprecedented rate. The causes go deep and the losses are driven by a complex array of social, economic, political and biological factors at different levels. Immediate causes such as over-harvesting, pollution and habitat change have been well studied, but the socioeconomic factors driving people to degrade their environment are less well unders…	Book
118	Toxic textile dyes accumulate in wild European eel Anguilla anguilla	Belpaire C.; Reyns T.; Geeraerts C.; Van Loco J.	Chemosphere	138		784-791	2015	https://www.scopus.com/inward/record.uri?eid=2-s2.0-84940924429&doi=10.1016%2fj.chemosphere.2015.08.007&partnerID=40&md5=e822e5e219898983e8a51e48bab35e04	Dyes are used to stain inks, paints, textile, paper, leather and household products. They are omnipresent, some are toxic and may threaten our environment, especially aquatic ecosystems. The presence of residues of sixteen dyes (triarylmethanes, xanthenes, phenothiazines and phenoxazines) and their metabolites was analyzed in muscle tissue samples of individual yellow-phased European eels (Anguil…	Article
119	Trends in local wildlife hunting, trade and control in the tropical andes biodiversity hotspot, northeastern Peru	Shanee N.	Endangered Species Research	19	2	177-186	2012	https://www.scopus.com/inward/record.uri?eid=2-s2.0-84897071656&doi=10.3354%2fesr00469&partnerID=40&md5=ba61c404cf3701a745ef98e0b2ce1ced	The Amazonas and San Martin regions in northeastern Peru compose a central part of the Tropical Andes Biodiversity Hotspot, considered one of the highest conservation priorities worldwide. Many of the area's species have been identified as requiring urgent conservation measures by the International Union for Conservation of Nature, the Convention on International Trade in Endangered Species and I…	Article
120	Trends in national biodiversity footprints of land use	Bjelle E.L.; Kuipers K.; Verones F.; Wood R.	Ecological Economics	185		-	2021	https://www.scopus.com/inward/record.uri?eid=2-s2.0-85103701133&doi=10.1016%2fj.ecolecon.2021.107059&partnerID=40&md5=b7fea48522851900d9cd351ed0a856a5	Rising incomes (and associated expenditures) have been shown to be a major driver of environmental problems. Lately, several studies have pointed to a break between the income driver and biodiversity loss on a per-capita level. The increase in land-use efficiency is pointed to as a key factor in this decoupling. However, a lot of the previous work on biodiversity footprints has been cross-section…	Article
121	Understanding the drivers of Southeast Asian biodiversity loss	Hughes A.C.	Ecosphere	8	1	-	2017	https://www.scopus.com/inward/record.uri?eid=2-s2.0-85009956957&doi=10.1002%2fecs2.1624&partnerID=40&md5=6d497e91c07c0d1b9bfbb0a73cfe9fac	Southeast Asia (SE Asia) is a known global hotspot of biodiversity and endemism, yet the region is also one of the most biotically threatened. Ecosystems across the region are threatened by an array of drivers, each of which increases the probability of extinction of species in a variety of ecosystems. These issues are symptomatic of the issues that face the global tropics; however, with around 4…	Article
122	Urbanization and global trends in biodiversity and ecosystem services	McDonald R.I.; Marcotullio P.J.; Güneralp B.	Urbanization, Biodiversity and Ecosystem Services: Challenges and Opportunities: A Global Assessment			31-52	2013	https://www.scopus.com/inward/record.uri?eid=2-s2.0-84948155056&doi=10.1007%2f978-94-007-7088-1_3&partnerID=40&md5=3d2cbe2c66c096e334eaf8e0bfa4f7b7	This chapter introduces patterns of urbanization, biodiversity, and ecosystem services at the global scale. Underpinning the goals of the chapter is the notion that cities are inextricably linked to the biophysical world, although these linkages are increasingly diffi cult to clearly identify. The chapter starts by introducing the idea that cities both impact and depend upon the biophysical envir…	Book chapter
123	Using cumulative human-impact models to reveal global threat patterns for seahorses	Zhang X.; Vincent A.C.J.	Conservation Biology	33	6	1380-1391	2019	https://www.scopus.com/inward/record.uri?eid=2-s2.0-85064536526&doi=10.1111%2fcobi.13325&partnerID=40&md5=732f9b866434c435c8f6b71fd1a3aab2	Understanding threats acting on marine organisms and their conservation status is vital but challenging given a paucity of data. We studied the cumulative human impact (CHI) on and conservation status of seahorses (Hippocampus spp.)—a genus of rare and data-poor marine fishes. With expert knowledge and relevant spatial data sets, we built linear-additive models to assess and map the CHI of 12 ant…	Article
124	Vulnerability of arctic marine mammals to vessel traffic in the increasingly ice-free northwest passage and Northern Sea Route	Hauser D.D.W.; Laidre K.L.; Stern H.L.	Proceedings of the National Academy of Sciences of the United States of America	115	29	7617-7622	2018	https://www.scopus.com/inward/record.uri?eid=2-s2.0-85050625183&doi=10.1073%2fpnas.1803543115&partnerID=40&md5=a53902b8829971847dbcfcbbfd8718ff	The fabled Northwest Passage and Northern Sea Route that were once the quests of early Western explorers are now increasingly sea ice-free, with routine vessel transits expected by midcentury. The potential impacts of this novel vessel traffic on endemic Arctic marine mammal (AMM) species are unknown despite their critical social and ecological roles in the ecosystem and widely recognized suscept…	Article
125	Vulnerability of mammals to land-use changes in Colombia's post-conflict era	Calle-Rendón B.R.; Moreno F.; Hilário R.R.	Nature Conservation	29		79-92	2018	https://www.scopus.com/inward/record.uri?eid=2-s2.0-85058378695&doi=10.3897%2fnatureconservation.29.28943&partnerID=40&md5=2a4ed4d3411594ff8dff91111d8ceb5b	Colombia, one of the most biodiverse countries in the world, is entering a peaceful period after more than fifty years of armed conflict. Due to land use changes resulting from this new situation, negative effects on biodiversity, including mammals are expected. We think that mammal populations will be more sensitive in municipalities where activities related to post-conflict will be carried out.…	Article
126	What are the main environmental impacts and products contributing to the biodiversity footprint of EU consumption? A comparison of life cycle impact assessment methods and models	Sanyé-Mengual E.; Biganzoli F.; Valente A.; Pfister S.; Sala S.	International Journal of Life Cycle Assessment	28	9	1194-1210	2023	https://www.scopus.com/inward/record.uri?eid=2-s2.0-85159343124&doi=10.1007%2fs11367-023-02169-7&partnerID=40&md5=ac11c93d9de421c0db48e978000cd2d7	Purpose: Recent developments in life cycle impact assessment (LCIA) target at better addressing biodiversity impacts, including the extended modeling of drivers of biodiversity loss. This led to the development of multiple LCIA methods addressing the area of protection of ecosystem quality (i.e, biodiversity loss) over time. This paper aims at systematically comparing available operational LCIA m…	Article
127	Where and how are roads endangering mammals in Southeast Asia's forests?	Clements G.R.; Lynam A.J.; Gaveau D.; Yap W.L.; Lhota S.; Goosem M.; Laurance S.; Laurance W.F.	PLoS ONE	9	12	-	2014	https://www.scopus.com/inward/record.uri?eid=2-s2.0-84919344168&doi=10.1371%2fjournal.pone.0115376&partnerID=40&md5=235c55592232cb7e969d8a30439d0e2d	Habitat destruction and overhunting are two major drivers of mammal population declines and extinctions in tropical forests. The construction of roads can be a catalyst for these two threats. In Southeast Asia, the impacts of roads on mammals have not been well-documented at a regional scale. Before evidence-based conservation strategies can be developed to minimize the threat of roads to endange…	Article
128	Wind turbines cause functional habitat loss for migratory soaring birds	Marques A.T.; Santos C.D.; Hanssen F.; Muñoz A.-R.; Onrubia A.; Wikelski M.; Moreira F.; Palmeirim J.M.; Silva J.P.	Journal of Animal Ecology	89	1	93-103	2020	https://www.scopus.com/inward/record.uri?eid=2-s2.0-85062797478&doi=10.1111%2f1365-2656.12961&partnerID=40&md5=a3873480bad2b7145ff3d5d4a1000dec	Wind energy production has expanded to meet climate change mitigation goals, but negative impacts of wind turbines have been reported on wildlife. Soaring birds are among the most affected groups with alarming fatality rates by collision with wind turbines and an escalating occupation of their migratory corridors. These birds have been described as changing their flight trajectories to avoid wind…	Article
129	Wolverines in winter: indirect habitat loss and functional responses to backcountry recreation	Heinemeyer K.; Squires J.; Hebblewhite M.; O'Keefe J.J.; Holbrook J.D.; Copeland J.	Ecosphere	10	2	-	2019	https://www.scopus.com/inward/record.uri?eid=2-s2.0-85062696840&doi=10.1002%2fecs2.2611&partnerID=40&md5=5d328f58ba6e9f6768edf9aa64a2122f	Outdoor recreation is increasingly recognized to impact nature and wildlife, yet few studies have examined recreation within large natural landscapes that are critical habitat to some of our most rare and potentially disturbance-sensitive species. Over six winters (2010–2015) and four study areas (>1.1 million ha) in Idaho, Wyoming, and Montana, we studied the responses of wolverines (Gulo gulo) …	Article
130	The future of sub-Saharan Africa’s biodiversity in the face of climate and societal change	Chapman, C.A.; Abernathy, K.; Chapman, L.J.; Downs, C.; Effiom, E.O.; Gogarten, J.F.; Golooba, M.; Kalbitzer, U.; Lawes, M.J.; Mekonnen, A.; Omeja, P.; Razafindratsima, O.; Sheil, D.; Tabor, G.M.; Tumwesigye, C.; Sarkar, D.	Frontiers in Ecology and Evolution	10		-	2022	https://www.scopus.com/inward/record.uri?eid=2-s2.0-85136228730&doi=10.3389%2Ffevo.2022.790552&partnerID=40&md5=4526fbab8ec9d857d0d7f28d8dd34e9f	Many of the world’s most biodiverse regions are found in the poorest and second most populous continent of Africa; a continent facing exceptional challenges. Africa is projected to quadruple its population by 2100 and experience increasingly severe climate change and environmental conflict—all of which will ravage biodiversity. Here we assess conservation threats facing Africa and consider how th…	Review
131	Ranking the direct threats to biodiversity in sub-Saharan Africa	Leisher, C.; Robinson, N.; Brown, M.; Kujirakwinja, D.; Schmitz, M.C.; Wieland, M.; Wilkie, D.	Biodiversity and Conservation	31	4	1329-1343	2022	https://www.scopus.com/inward/record.uri?eid=2-s2.0-85125517685&doi=10.1007%2Fs10531-022-02394-w&partnerID=40&md5=ee56df6cee2171f33e75dcb1aa1cc9ed	Sub-Saharan Africa receives large investments in biodiversity conservation, and if these investments can be concentrated on the highest threats to biodiversity, the benefits to conservation from the investments would increase. Yet there is no available prioritization of the many direct threats to biodiversity to inform organizations developing sub-Saharan or sub-regional conservation strategies. …	Article
132	Species Richness and Abundance of Reef-Building Corals in the Indo-West Pacific: The Local–Regional Relation Revisited	DeVantier, L.; Turak, E.; Szava-Kovats, R.	Frontiers in Marine Science	7		-	2020	https://www.scopus.com/inward/record.uri?eid=2-s2.0-85088522208&doi=10.3389%2Ffmars.2020.00487&partnerID=40&md5=e102defe889d0e9c4c554decb16bbea3	The degree to which biotic communities are regionally enriched or locally saturated, and roles of key structuring processes, remain enduring ecological questions. Prior studies of reef-building corals of the Indo-West Pacific (IWP) found consistent evidence of regional enrichment, a finding subsequently questioned on methodological grounds. Here we revisit this relation and associated relations b…	Article
133	Assessing the vulnerability of marine life to climate change in the Pacific Islands region	Giddens, J.; Kobayashi, D.R.; Mukai, G.N.M.; Asher, J.; Birkeland, C.; Fitchett, M.; Hixon, M.A.; Hutchinson, M.; Mundy, B.C.; O'Malley, J.M.; Sabater, M.; Scott, M.; Stahl, J.; Toonen, R.; Trianni, M.; Woodworth-Jefcoats, P.A.; Wren, J.L.K.; Nelson, M.	PLOS ONE	17	2025-07-07	-	2022	https://www.scopus.com/inward/record.uri?eid=2-s2.0-85133720360&doi=10.1371%2Fjournal.pone.0270930&partnerID=40&md5=c6ddfb4841a443d966273d15960c5eb8	Our changing climate poses growing challenges for effective management of marine life, ocean ecosystems, and human communities. Which species are most vulnerable to climate change, and where should management focus efforts to reduce these risks? To address these questions, the National Oceanic and Atmospheric Administration (NOAA) Fisheries Climate Science Strategy called for vulnerability assess…	Review
134	Cotton expansion and biodiversity loss in African savannahs, opportunities and challenges for conservation agriculture: A review paper based on two case studies	Baudron, F.; Corbeels, M.; Monicat, F.; Giller, K.E.	Biodiversity and Conservation	18	10	2625-2644	2009	https://www.scopus.com/inward/record.uri?eid=2-s2.0-70350645005&doi=10.1007%2Fs10531-009-9663-x&partnerID=40&md5=03a122153bcd41735581d0bf8b045396	We review agricultural impacts on biodiversity and the potential of conservation agriculture in developing productive and environment-friendly cropping systems. We then analyse experiences from two African landscapes of global importance for conservation: the Mid Zambezi Valley in Southern Africa and the periphery of the "W-Arly-Penjari" complex in West Africa. In both areas, expansion of cotton …	Article
135	Agricultural expansion in African savannas: effects on diversity and composition of trees and mammals	Tripathi, H.G.; Woollen, E.S.; Carvalho, M.; Parr, C.L.; Ryan, C.M.	Biodiversity and Conservation	30	11	3279-3297	2021	https://www.scopus.com/inward/record.uri?eid=2-s2.0-85114020795&doi=10.1007%2Fs10531-021-02249-w&partnerID=40&md5=ed7939b18fc4e178414d928ed8f11674	Land use change (LUC) is the leading cause of biodiversity loss worldwide. However, the global understanding of LUC's impact on biodiversity is mainly based on comparisons of land use endpoints (habitat vs non-habitat) in forest ecosystems. Hence, it may not generalise to savannas, which are ecologically distinct from forests, as they are inherently patchy, and disturbance adapted. Endpoint compa…	Article
136	Conservation priorities in Central Asia: the Shorsuv Massif IPA and its role in the Fergana Valley’s biodiversity	Tojibaev, K.S.; Hoshimov, H.R.; Gulomov, R.R.; Sheraliev, O.K.; Karimov, F.I.; Kor, L.; Batoshov, A.R.; Baasanmunkh, S.; Jang, J.E.; Jung, J.; Gil, H.-Y.; Choi, H.J.	Frontiers in Conservation Science	6		-	2025	https://www.scopus.com/inward/record.uri?eid=2-s2.0-105012738987&doi=10.3389%2Ffcosc.2025.1629529&partnerID=40&md5=bdd5efcd1c92c9443759de64a89d7f85	Introduction: The Fergana Valley (FV), a hotspot of endemicity and one of the most densely populated regions in Central Asia, faces increasing anthropogenic pressure. Methods: In this study, geospatial conservation assessment and grid-based mapping of wild flora were integrated with traditional IPA identification methods recommended by Plantlife, resulting in a significant enhancement of the stan…	Article
137	Bending the curve of global freshwater biodiversity loss: what are the prospects?	Dudgeon, D.; Strayer, D.L.	Biological Reviews	100	1	205-226	2025	https://www.scopus.com/inward/record.uri?eid=2-s2.0-85202912088&doi=10.1111%2Fbrv.13137&partnerID=40&md5=8ebaa19851ccb5bb769e5f3f31868e5a	Freshwater biodiversity conservation has received substantial attention in the scientific literature and is finally being recognized in policy frameworks such as the Global Biodiversity Framework and its associated targets for 2030. This is important progress. Nonetheless, freshwater species continue to be confronted with high levels of imperilment and widespread ecosystem degradation. An Emergen…	Article
138	Safeguarding freshwater biodiversity and resilient social-ecological systems in uncertain futures	Arthington, A.H.	Frontiers in Environmental Science	13		-	2025	https://www.scopus.com/inward/record.uri?eid=2-s2.0-105007536365&doi=10.3389%2Ffenvs.2025.1617363&partnerID=40&md5=f584a12fd96b06fc16d01dec32f2123f	Freshwater ecosystems and their diverse plant and animal communities are neglected, under-appreciated and threatened by the multiple interacting stressors of the Anthropocene era. Climate change is the most ominous threat on the horizon and freshwater ecosystems are particularly vulnerable. Climate change, multiple stressor syndromes and other uncertainties challenge freshwater restoration and co…	Article
139	One-quarter of freshwater fauna threatened with extinction	Sayer, C.A.; Fernando, E.; Jiménez, R.R.; Macfarlane, N.B.W.; Rapacciuolo, G.; Böhm, M.; Brooks, T.M.; Contreras-MacBeath, T.; Cox, N.A.; Harrison, I.; Hoffmann, M.; Jenkins, R.; Smith, K.G.; Vié, J.-C.; Abbott, J.C.; Allen, D.J.; Allen, G.R.; Barrios, V.; Boudot, J.-P.; Carrizo, S.F.; Charvet, P.; Clausnitzer, V.; Congiu, L.; Crandall, K.A.; Cumberlidge, N.; Cuttelod, A.; Dalton, J.; Daniels, A.…	Nature	638	8049	138-145	2025	https://www.scopus.com/inward/record.uri?eid=2-s2.0-85216201740&doi=10.1038%2Fs41586-024-08375-z&partnerID=40&md5=88461cbeb745b4d6ddfd6566f0e27f4d	Freshwater ecosystems are highly biodiverse1 and important for livelihoods and economic development2, but are under substantial stress3. To date, comprehensive global assessments of extinction risk have not included any speciose groups primarily living in freshwaters. Consequently, data from predominantly terrestrial tetrapods4,5 are used to guide environmental policy6 and conservation prioritiza…	Article
140	Climate change and impacts on biodiversity on small islands	Kumar, L.; Jayasinghe, S.; Gopalakrishnan, T.	Springer Climate			449-474	2020	https://www.scopus.com/inward/record.uri?eid=2-s2.0-85079290713&doi=10.1007%2F978-3-030-32878-8_12&partnerID=40&md5=7b1edd0fd85af43d8d5244ee39beba3f	The Pacific Islands region is a sensitive indicator of projected climate change in the twenty-first century. This chapter provides comprehensive information on climate change and how it impacts on biodiversity in the Pacific Island countries as it is ironically one of the most vulnerable regions in this regard. The islands of the Pacific region hold three of the 35 global biodiversity hotspots wi…	Book chapter
141	Invertebrate biodiversity continues to decline in cropland	Mancini, F.; Cooke, R.; Woodcock, B.A.; Greenop, A.; Johnson, A.C.; Isaac, N.J.B.	Proceedings of the Royal Society B: Biological Sciences	290	2000	-	2023	https://www.scopus.com/inward/record.uri?eid=2-s2.0-85161127983&doi=10.1098%2Frspb.2023.0897&partnerID=40&md5=3a58f0efbb29703e0ecf8cd8815e1044	Modern agriculture has drastically changed global landscapes and introduced pressures on wildlife populations. Policy and management of agricultural systems has changed over the last 30 years, a period characterized not only by intensive agricultural practices but also by an increasing push towards sustainability. It is crucial that we understand the long-term consequences of agriculture on benef…	Article
142	Invasive non-native species likely to threaten biodiversity and ecosystems in the Antarctic Peninsula region	Hughes, K.A.; Pescott, O.L.; Peyton, J.; Adriaens, T.; Cook, E.J.; Key, G.; Rabitsch, W.; Tricarico, E.; Barnes, D.K.A.; Baxter, N.; Belchier, M.; Blake, D.; Convey, P.; Dawson, W.; Frohlich, D.; Gardiner, L.M.; González-Moreno, P.; James, R.; Malumphy, C.; Martin, S.; Martinou, A.F.; Minchin, D.; Monaco, A.; Moore, N.; Morley, S.A.; Ross, K.; Shanklin, J.; Turvey, K.; Vaughan, D.; Vaux, A.G.C.; …	Global Change Biology	26	4	2702-2716	2020	https://www.scopus.com/inward/record.uri?eid=2-s2.0-85077911516&doi=10.1111%2Fgcb.14938&partnerID=40&md5=8ddf635c36305348ac0aacbab31e5a9e	The Antarctic is considered to be a pristine environment relative to other regions of the Earth, but it is increasingly vulnerable to invasions by marine, freshwater and terrestrial non-native species. The Antarctic Peninsula region (APR), which encompasses the Antarctic Peninsula, South Shetland Islands and South Orkney Islands, is by far the most invaded part of the Antarctica continent. The ri…	Article
143	Evaluating potential phytoremediators to combat detrimental impacts of mining on biodiversity: a review focused in Africa	Malunguja, G.K.; Paschal, M.	Discover Environment	2	1	-	2024	https://www.scopus.com/inward/record.uri?eid=2-s2.0-105004587528&doi=10.1007%2Fs44274-024-00133-2&partnerID=40&md5=89c786ca44743a12bd4016ed672befae	Mining activities generate hazardous metal waste, impacting biodiversity, yet this linkage is overlooked in most developing countries. Phytoremediation has emerged as the most cost-efficient and eco-friendly technique for multielement remediation. However, the identification of suitable plants requires extensive laboratory testing, hindering its practical application, especially in developing Afr…	Review
144	A global analysis of coral bleaching over the past two decades	Sully, S.; Burkepile, D.E.; Donovan, M.K.; Hodgson, G.; van Woesik, R.	Nature Communications	10	1	-	2019	https://www.scopus.com/inward/record.uri?eid=2-s2.0-85063320182&doi=10.1038%2Fs41467-019-09238-2&partnerID=40&md5=4fb5c7697ec94879bc099deb73b59530	Thermal-stress events associated with climate change cause coral bleaching and mortality that threatens coral reefs globally. Yet coral bleaching patterns vary spatially and temporally. Here we synthesize field observations of coral bleaching at 3351 sites in 81 countries from 1998 to 2017 and use a suite of environmental covariates and temperature metrics to analyze bleaching patterns. Coral ble…	Article
145	Increase in the extent of mass coral bleaching over the past half-century, based on an updated global database	Virgen-Urcelay, A.; Donner, S.D.	PLOS ONE	18	2025-02-02	-	2023	https://www.scopus.com/inward/record.uri?eid=2-s2.0-85147928378&doi=10.1371%2Fjournal.pone.0281719&partnerID=40&md5=d113f116b1c0bfbdafb35705e40beccb	The recurrence of mass coral bleaching and associated coral mortality in the past few decades have raised questions about the future of coral reef ecosystems. Although coral bleaching is well studied, our understanding of the spatial extent of bleaching events continues to be limited by geographical biases in data collection. To address this gap, we updated a previous observational database and s…	Article
146	Non-native species drive the global loss of freshwater fish beta-diversity	Cavalcante, L.L.; Occhi, T.V.T.; Olden, J.D.; Padial, A.A.	NeoBiota	97		257-277	2025	https://www.scopus.com/inward/record.uri?eid=2-s2.0-86000312078&doi=10.3897%2FNEOBIOTA.97.126607&partnerID=40&md5=82a49b0b6a23fd857f3b4a02f34d7ffc	Freshwater ecosystems are facing mounting challenges. The widespread introduction of non-native species, for example, has resulted in the loss of native species and the substantial reconfiguration of diversity patterns across regions. Documenting such impacts remains critical for informing national-level biosecurity policies. Here, we explore changes in biogeographic patterns in freshwater fish d…	Article
147	Predicting Range Shifts in the Distribution of Arctic/Boreal Plant Species Under Climate Change Scenarios	Zhang, Y.; Li, S.; Su, Y.; Yang, B.; Kou, X.	Diversity	17	8	-	2025	https://www.scopus.com/inward/record.uri?eid=2-s2.0-105014526289&doi=10.3390%2Fd17080558&partnerID=40&md5=35ebae269faabed915192239fce8ddfc	Climate warming is anticipated to significantly alter the distribution and composition of plant species in the Arctic, thereby cascading through food webs and affecting both associated fauna and entire ecosystems. To elucidate the trend in plant distribution in response to climate change, we employed the MaxEnt model to project the future ranges of 25 representative Arctic and Circumpolar plant s…	Article
148	Rapid shifts in Arctic tundra species' distributions and inter-specific range overlap under future climate change	Van Beest, F.M.; Beumer, L.T.; Andersen, A.S.; Hansson, S.V.; Schmidt, N.M.	Diversity and Distributions	27	9	1706-1718	2021	https://www.scopus.com/inward/record.uri?eid=2-s2.0-85107836775&doi=10.1111%2Fddi.13362&partnerID=40&md5=28c5b1ce407c75bdc4a95b7ba71f401d	Aim: The Arctic is one of the planet's most rapidly warming regions, with trends expected to intensify in the future. Projections of shifts in species distributional ranges under future climate change are thus far lacking for most vertebrate species using the Arctic tundra. Our aim was to assess possible climate-induced changes in distributional ranges and inter-specific overlap of an Arctic spec…	Article
149	Identifying potential threats to soil biodiversity	Tibbett, M.; Fraser, T.D.; Duddigan, S.	PeerJ	8		-	2020	https://www.scopus.com/inward/record.uri?eid=2-s2.0-85097308601&doi=10.7717%2Fpeerj.9271&partnerID=40&md5=543fa534eafe2439ac5356c4a7fb9b64	A decline in soil biodiversity is generally considered to be the reduction of forms of life living in soils, both in terms of quantity and variety. Where soil biodiversity decline occurs, it can significantly affect the soils' ability to function, respond to perturbations and recover from a disturbance. Several soil threats have been identified as having negative effects on soil biodiversity, inc…	Article
150	Ongoing unraveling of a continental fauna: Decline and extinction of Australian mammals since European settlement	Woinarski, J.C.Z.; Burbidge, A.A.; Harrison, P.L.	Proceedings of the National Academy of Sciences of the United States of America	112	15	4531-4540	2015	https://www.scopus.com/inward/record.uri?eid=2-s2.0-84928136083&doi=10.1073%2Fpnas.1417301112&partnerID=40&md5=623993eba8d56767804d621e3c9a9636	The highly distinctive and mostly endemic Australian land mammal fauna has suffered an extraordinary rate of extinction (>10% of the 273 endemic terrestrial species) over the last ∼200 y: in comparison, only one native land mammal from continental North America became extinct since European settlement. A further 21% of Australian endemic land mammal species are now assessed to be threatened, indi…	Review
151	Global warming and recurrent mass bleaching of corals	Hughes, T.P.; Kerry, J.T.; Álvarez-Noriega, M.; Álvarez-Romero, J.G.; Anderson, K.D.; Baird, A.H.; Babcock, R.C.; Beger, M.; Bellwood, D.R.; Berkelmans, R.; Bridge, T.C.; Butler, I.R.; Byrne, M.; Cantin, N.E.; Comeau, S.; Connolly, S.R.; Cumming, G.S.; Dalton, S.J.; Diaz-Pulido, G.; Eakin, C.M.; Figueira, W.F.; Gilmour, J.P.; Harrison, H.B.; Heron, S.F.; Hoey, A.S.; Hobbs, J.-P.A.; Hoogenboom, M.…	Nature	543	7645	373-377	2017	https://www.scopus.com/inward/record.uri?eid=2-s2.0-85015676975&doi=10.1038%2Fnature21707&partnerID=40&md5=0d6688873879cd1313e7647bfc4d456f	During 2015-2016, record temperatures triggered a pan-tropical episode of coral bleaching, the third global-scale event since mass bleaching was first documented in the 1980s. Here we examine how and why the severity of recurrent major bleaching events has varied at multiple scales, using aerial and underwater surveys of Australian reefs combined with satellite-derived sea surface temperatures. T…	Article
152	Monitoring biodiversity loss in rapidly changing Afrotropical ecosystems: An emerging imperative for governance and research	Achieng’, A.O.; Arhonditsis, G.B.; Mandrak, N.; Febria, C.; Opaa, B.; Coffey, T.J.; Masese, F.O.; Irvine, K.; Ajode, Z.M.; Obiero, K.; Barasa, J.E.; Kaunda-Arara, B.	Philosophical Transactions of the Royal Society B: Biological Sciences	378	1881	-	2023	https://www.scopus.com/inward/record.uri?eid=2-s2.0-85160871996&doi=10.1098%2Frstb.2022.0271&partnerID=40&md5=1aa2beca40312de7a087fd8b582df8d6	Africa is experiencing extensive biodiversity loss due to rapid changes in the environment, where natural resources constitute the main instrument for socioeconomic development and a mainstay source of livelihoods for an increasing population. Lack of data and information deficiency on biodiversity, but also budget constraints and insufficient financial and technical capacity, impede sound policy…	Article
153	How Can We Promote Sustainable Regional Development and Biodiversity Conservation in Regions with Demographic Decline? The Case of UNESCO Biosphere Reserve Elbe River Landscape Brandenburg, Germany	Aschenbrand, E.	Land	11	10	-	2022	https://www.scopus.com/inward/record.uri?eid=2-s2.0-85140731640&doi=10.3390%2Fland11101623&partnerID=40&md5=56923b6621c7d72da44c20b0d6509d81	This paper analyzes the relationship between out-migration from rural areas, sustainable regional development and the conservation of biodiversity. Urbanization is a key challenge for sustainable development. Will the move to cities reduce land use pressures on rural areas, and thus provide opportunities for biodiversity conservation? This paper reviews the literature on the relationship between …	Article
154	Assessing biodiversity policy designs in Australia, France and Sweden. Comparative lessons for transformative governance of biodiversity?	Coffey, B.; Damiens, F.L.P.; Hysing, E.; Torabi, N.	Journal of Environmental Policy and Planning	25	3	287-300	2023	https://www.scopus.com/inward/record.uri?eid=2-s2.0-85137108638&doi=10.1080%2F1523908X.2022.2117145&partnerID=40&md5=3e7e06df48c799d15fcf2ee95135d8d9	Biodiversity decline undermines the conditions for life on Earth resulting in calls for transformative governance of biodiversity. Under the Convention on Biological Diversity, national biodiversity strategies provide the primary mechanism through which governments demonstrate their conservation efforts. With many countries due to develop new strategies under the Post-2020 Global Biodiversity Fra…	Article
155	Private Governance of Biodiversity and Ecosystem Services: Findings From Nordic Forest Companies	D’Amato, D.; Matthies, B.D.; Hahn, T.; Toppinen, A.	Frontiers in Sustainability	3		-	2022	https://www.scopus.com/inward/record.uri?eid=2-s2.0-85158954357&doi=10.3389%2Ffrsus.2022.945374&partnerID=40&md5=24b7aed01ba060b5c73b5aacc4e90ab5	This study examines the role of business organizations in co-governing biodiversity and ecosystem services (BES) using a phenomenon-based approach and bridging business management literature, ecosystem services literature and environmental governance literature. The empirical analysis includes twelve Nordic forest corporations considered market leaders in Finland, Sweden and Norway. Using content…	Article
156	The importance of traditional communities in biodiversity conservation	da Silva, E.C.; Guerrero-Moreno, M.A.; Oliveira, F.A.; Juen, L.; Carvalho, F.G.; Oliveira-Júnior, J.M.	Biodiversity and Conservation	34	2	685-714	2025	https://www.scopus.com/inward/record.uri?eid=2-s2.0-85213026775&doi=10.1007%2Fs10531-024-02999-3&partnerID=40&md5=223e16152ef55d9278f2d1e86cc190d3	More than one-third of the world’s high-biodiversity areas are inhabited by traditional communities, which possess deep knowledge and a unique relationship with the environment, resulting in sustainable management of natural resources. However, the importance of these communities is not always highlighted; therefore, this study conducts a mapping of scientific literature on the importance of thes…	Note
157	Colombian biodiversity is governed by a rich and diverse policy mix	Echeverri, A.; Furumo, P.R.; Moss, S.; Figot Kuthy, A.G.; García Aguirre, D.; Mandle, L.; Valencia, I.D.; Ruckelshaus, M.; Daily, G.C.; Lambin, E.F.	Nature Ecology and Evolution	7	3	382-392	2023	https://www.scopus.com/inward/record.uri?eid=2-s2.0-85147499427&doi=10.1038%2Fs41559-023-01983-4&partnerID=40&md5=1f169650387bf6cdb83d99ca89858be1	We lack an understanding of how diverse policymakers interact to govern biodiversity. Taking Colombia as a focal case, we examined six decades of biodiversity governance (1959–2018). Here we analysed the composition of the policy mix, and how it has evolved over time, how policies differ among lead actors and ecosystems, and whether the policy mix addresses the primary threats to biodiversity. We…	Article
158	Putting indigenous conservation policy into practice delivers biodiversity and cultural benefits	Ens, E.; Scott, M.L.; Rangers, Y.M.; Moritz, C.; Pirzl, R.	Biodiversity and Conservation	25	14	2889-2906	2016	https://www.scopus.com/inward/record.uri?eid=2-s2.0-84987657371&doi=10.1007%2Fs10531-016-1207-6&partnerID=40&md5=fc9b88132cf3d07a1fc8e407a2c517b7	In the midst of global species loss, Indigenous languages and culture are experiencing similar declines. Current international policies and programs advocate the involvement of local and Indigenous people in sustaining biodiversity and culture, but the anticipated benefits are not always realized or assessed. This paper draws on three objectives of current international and Australian policy to e…	Article
159	National biodiversity data infrastructures: ten essential functions for science, policy, and practice	Güntsch, A.; Overmann, J.; Ebert, B.; Bonn, A.; Le Bras, Y.; Engel, T.; Hovstad, K.A.; Canhos, D.A.; Newman, P.; van Ommen Kloeke, E.; Ratcliffe, S.; Le Roux, M.; Smith, V.S.; Triebel, D.; Fichtmueller, D.; Luther, K.	BioScience	75	2	139-151	2025	https://www.scopus.com/inward/record.uri?eid=2-s2.0-105001191027&doi=10.1093%2Fbiosci%2Fbiae109&partnerID=40&md5=0546c138ef0f849d1bbd2c0fe2a404b9	Today, at the international level, powerful data portals are available to biodiversity researchers and policymakers, offering increasingly robust computing and network capacities and capable data services for internationally agreed-on standards. These accelerate individual and complex workflows to map data-driven research processes or even to make them possible for the first time. At the national…	Article
160	Governance Challenges at the Interface of Food Security and Biodiversity Conservation: A Multi-Level Case Study from Ethiopia	Jiren, T.S.; Leventon, J.; Jager, N.W.; Dorresteijn, I.; Schultner, J.; Senbeta, F.; Bergsten, A.; Fischer, J.	Environmental Management	67	4	717-730	2021	https://www.scopus.com/inward/record.uri?eid=2-s2.0-85100924335&doi=10.1007%2Fs00267-021-01432-7&partnerID=40&md5=b69489cb606c5a67a655f68f0941650e	Ensuring food security while also protecting biodiversity requires a governance system that can address intra- and intersectoral complexity. In this paper, we sought to explore the governance challenges surrounding food security and biodiversity conservation through an empirical study in Jimma zone, southwestern Ethiopia. We used bottom-up snowball sampling to identify stakeholders and then held …	Article
161	Investigating the biodiversity conservation capability of technological innovation and FinTech	Kakar, S.K.; Wang, J.; Arshed, N.; Le Hien, T.T.; Abdullahi, N.M.	Heliyon	10	23	-	2024	https://www.scopus.com/inward/record.uri?eid=2-s2.0-85210313036&doi=10.1016%2Fj.heliyon.2024.e40683&partnerID=40&md5=0e1be21638588c72858030c4131f79e4	Human activities, primarily economic growth, and technological innovation, threaten global biodiversity. This study utilizes 22-year panel data from 87 developing countries and a novel cross-sectional heterogeneous factor analysis-based financial technology index to investigate how economic growth, renewable energy consumption, technological innovation, natural resources, and financial technology…	Article
162	The impact of circular economy, sustainable infrastructure, and green FinTech on biodiversity in Europe: A holistic approach	Kakar, S.K.; Wang, J.; Arshed, N.; Le Hien, T.T.; Akhter, S.; Abdullahi, N.M.	Technology in Society	81		-	2025	https://www.scopus.com/inward/record.uri?eid=2-s2.0-85217965701&doi=10.1016%2Fj.techsoc.2025.102841&partnerID=40&md5=550046b0411e1f999114fd224e799270	As Europe strives for environmental sustainability, integrating a circular economy, sustainable infrastructure, and green FinTech is crucial for enhancing biodiversity conservation. This study investigates the intricate relationship between circular economy, sustainable infrastructure, green FinTech, and European biodiversity conservation. To this end, this study constructs a 24-year panel datase…	Article
163	Urban socioeconomic inequality and biodiversity often converge, but not always: A global meta-analysis	Kuras, E.R.; Warren, P.S.; Zinda, J.A.; Aronson, M.F.J.; Cilliers, S.; Goddard, M.A.; Nilon, C.H.; Winkler, R.	Landscape and Urban Planning	198		-	2020	https://www.scopus.com/inward/record.uri?eid=2-s2.0-85082023678&doi=10.1016%2Fj.landurbplan.2020.103799&partnerID=40&md5=f4c31fb0b1c44c5e1f2b2463dd169221	It is through urban biodiversity that the majority of humans experience nature on a daily basis. As cities expand globally, it is increasingly important to understand how biodiversity is shaped by human decisions, institutions, and environments. In some cities, research has documented convergence between high socioeconomic status (SES) and high species diversity. Yet, other studies show that resi…	Review
164	Biodiversity-Centric Habitat Networks for Green Infrastructure Planning: A Case Study in Northern Italy	Lami, F.; Boscutti, F.; Peccol, E.; Piani, L.; de Luca, M.; Zandigiacomo, P.; Sigura, M.	Sustainability (Switzerland)	16	9	-	2024	https://www.scopus.com/inward/record.uri?eid=2-s2.0-85192787715&doi=10.3390%2Fsu16093604&partnerID=40&md5=405a3616edc2c1ca92d394858098d081	Green infrastructure (GI) networks comprising multiple natural and artificial habitats are important tools for the management of ecosystem services. However, even though ecosystem services are deeply linked with the state of biodiversity, many approaches to GI network planning do not explicitly consider the ecological needs of biotic communities, which are often threatened by anthropic activities…	Article
165	Cultural change and traditional ecological knowledge: An empirical analysis from the Tsimane' in the Bolivian Amazon	Reyes-García, V.; Paneque-Gálvez, J.; Luz, A.; Guèze, M.; Macía, M.; Orta-Martínez, M.; Pino, J.	Human Organization	73	2	162-173	2014	https://www.scopus.com/inward/record.uri?eid=2-s2.0-84901400688&doi=10.17730%2Fhumo.73.2.31nl363qgr30n017&partnerID=40&md5=a317c19571d8bd49325b1bb1db372650	Among the different factors associated with change in traditional ecological knowledge, the study of the relations between cultural change and traditional ecological knowledge has received scan and inadequate scholarly attention. Using data from indigenous peoples of an Amazonian society facing increasing exposure to the mainstream Bolivian society, we analyzed the relation between traditional ec…	Article
166	Global response of soil biodiversity to climate and land use changes	Shen, X.; Bai, X.; Zhao, C.; Tan, Q.; Luo, G.; Li, C.; Ran, C.; Zhang, S.; Xiong, L.; Liao, J.; Du, C.; Li, Z.; Xue, Y.; Long, M.; Li, M.; Luo, Q.; Yang, S.; Zhang, X.; Xie, Y.	Journal of Cleaner Production	471		-	2024	https://www.scopus.com/inward/record.uri?eid=2-s2.0-85201774366&doi=10.1016%2Fj.jclepro.2024.143381&partnerID=40&md5=fe5167a48d8f56829acc713adea2ddfd	Soil biodiversity (SB) is experiencing significant changes worldwide, yet its responses to climate and land use changes remain unclear. In light of this, we combined multiple environmental factors to construct a global SB dataset with a spatial resolution of 0.25° × 0.25° from 2000 to 2019. We determined that the global mean SB value was 0.66 during 2000–2019, and it slowly increased at a rate of…	Article
167	Effects of land use and soil properties on taxon richness and abundance of soil assemblages	Burton, V.J.; Baselga, A.; de Palma, A.; Phillips, H.R.P.; Mulder, C.; Eggleton, P.; Purvis, A.	European Journal of Soil Science	74	6	-	2023	https://www.scopus.com/inward/record.uri?eid=2-s2.0-85178224377&doi=10.1111%2Fejss.13430&partnerID=40&md5=afa6bd058081437619a0af888544392f	Land-use change and habitat degradation are among the biggest drivers of aboveground biodiversity worldwide but their effects on soil biodiversity are less well known, despite the importance of soil organisms in developing soil structure, nutrient cycling and water drainage. Combining a global compilation of biodiversity data from soil assemblages collated as part of the PREDICTS project with glo…	Article
168	Deciphering biodiversity drivers in Mainland Southeast Asia: Sensitivity and threshold response hotspots	Li, C.; Huang, Z.; Fang, Z.; Wang, Y.; Ali, M.; Bai, Y.	Environmental and Sustainability Indicators	27		-	2025	https://www.scopus.com/inward/record.uri?eid=2-s2.0-105008435134&doi=10.1016%2Fj.indic.2025.100758&partnerID=40&md5=7a930538cad383a281b4dd9096fa0b50	Understanding biodiversity driver responses is crucial to effective conservation. While major drivers are known, their specific response characteristics are poorly understood. This study investigates threatened species — including plants, mammals, birds, reptiles, amphibians — in Mainland Southeast Asia (M-SEA). Random Forest models identified the key environmental drivers of threatened species r…	Article
169	Co-occurrence of climate-change induced and anthropogenic pressures in Central American key biodiversity areas	Baumbach, L.; Hickler, T.; Yousefpour, R.; Hanewinkel, M.	Environmental Research Letters	18	9		2023	https://www.scopus.com/inward/record.uri?eid=2-s2.0-85171164200&doi=10.1088%2F1748-9326%2Facf0d9&partnerID=40&md5=3be08cf1f5f05df9bfbe2a1a177b5bbf	Central America hosts many key biodiversity areas (KBAs), areas which represent unique and irreplaceable ecosystems of global importance for species conservation. However, large extents of these areas are not under legal protection and could be threatened by pressures from land use change (e.g. deforestation and agricultural expansion), high human population density (e.g. population growth and ur…	Article
170	The impact of downgrading protected areas (PAD) on biodiversity	Li, Y.; Hou, L.; Liu, P.	Ecological Economics	228		-	2025	https://www.scopus.com/inward/record.uri?eid=2-s2.0-85207566546&doi=10.1016%2Fj.ecolecon.2024.108441&partnerID=40&md5=5b85d02578f7f25a87ad36b9babc2069	We quantitatively assess the impacts of Downgrading Protected Areas (PAD) on biodiversity in the U.S. Results show that PAD events significantly reduce biodiversity. The proximity to PAD events decreases the biodiversity (abundance) by 26.0 % within 50 km compared with records of species further away from the PAD events. We observe an overall 32.3 % decrease in abundance after those nearest PAD e…	Article
171	Global pollinator declines: Trends, impacts and drivers	Potts, S.G.; Biesmeijer, J.C.; Kremen, C.; Neumann, P.; Schweiger, O.; Kunin, W.E.	Trends in Ecology and Evolution	25	6	345-353	2010	https://www.scopus.com/inward/record.uri?eid=2-s2.0-77954591874&doi=10.1016%2Fj.tree.2010.01.007&partnerID=40&md5=d19468d6efce7baaa42edf5c241796d0	Pollinators are a key component of global biodiversity, providing vital ecosystem services to crops and wild plants. There is clear evidence of recent declines in both wild and domesticated pollinators, and parallel declines in the plants that rely upon them. Here we describe the nature and extent of reported declines, and review the potential drivers of pollinator loss, including habitat loss an…	Review
172	Forest conservation and land development in Puerto Rico	Helmer, E.H.	Landscape Ecology	19	1	29-40	2004	https://www.scopus.com/inward/record.uri?eid=2-s2.0-2142789282&doi=10.1023%2FB%3ALAND.0000018364.68514.fb&partnerID=40&md5=719a8f050d97c73b8c3d77f0424a7c76	In the Caribbean island of Puerto Rico, rapid land-use changes over the past century have included recent land-cover conversion to urban/built-up lands. Observations of this land development adjacent to reserves or replacing dense forest call into question how the changes relate to forests or reserved lands. Using existing maps, this study first summarizes island-wide land-cover change between 19…	Article
173	Armed conflicts and wildlife decline: Challenges and recommendations for effective conservation policy in the Sahara-Sahel	Brito, J.C.; Durant, S.M.; Pettorelli, N.; Newby, J.; Canney, S.; Algadafi, W.; Rabeil, T.; Crochét, P.-A.; Pleguezuelos, J.M.; Wacher, T.; de Smet, K.; Gonçalves, D.V.; Ferreira Da Silva, M.J.F.; Martínez-Freiría, F.; Abáigar, T.; Campos, J.C.; Comizzoli, P.; Fahd, S.; Fellous, A.; Garba, H.H.M.; Hamidou, D.; Harouna, A.; Hatcha, M.H.; Nagy, A.; Silva, T.L.; Sow, A.S.; Vale, C.G.; Boratyński, Z.…	Conservation Letters	11	5	-	2018	https://www.scopus.com/inward/record.uri?eid=2-s2.0-85044716197&doi=10.1111%2Fconl.12446&partnerID=40&md5=e76fb3b750917e9f8bc9f657500681f0	Increasing conflicts and social insecurity are expected to accelerate biodiversity decline and escalate illegal wildlife killing. Sahara-Sahel megafauna has experienced recent continuous decline due to unsustainable hunting pressure. Here, we provide the best available data on distribution and population trends of threatened, large vertebrates, to illustrate how escalating regional conflict (565%…	Article
174	Widespread losses of pollinating insects in Britain	Powney, G.D.; Carvell, C.; Edwards, M.; Morris, R.K.A.; Roy, H.E.; Woodcock, B.A.; Isaac, N.J.B.	Nature Communications	10	1	-	2019	https://www.scopus.com/inward/record.uri?eid=2-s2.0-85063550569&doi=10.1038%2Fs41467-019-08974-9&partnerID=40&md5=624501d9d51d5510eee3ce6aafa48953	Pollination is a critical ecosystem service underpinning the productivity of agricultural systems across the world. Wild insect populations provide a substantial contribution to the productivity of many crops and seed set of wild flowers. However, large-scale evidence on species-specific trends among wild pollinators are lacking. Here we show substantial inter-specific variation in pollinator tre…	Article
175	Coral reefs: Threats and conservation in an era of global change	Riegl, B.; Bruckner, A.; Coles, S.L.; Renaud, P.; Dodge, R.E.	Annals of the New York Academy of Sciences	1162		136-186	2009	https://www.scopus.com/inward/record.uri?eid=2-s2.0-66149100153&doi=10.1111%2Fj.1749-6632.2009.04493.x&partnerID=40&md5=8181604edf28e79cf5424189c00a7c1a	Coral reefs are iconic, threatened ecosystems that have been in existence for ∼500 million years, yet their continued ecological persistence seems doubtful at present. Anthropogenic modification of chemical and physical atmospheric dynamics that cause coral death by bleaching and newly emergent diseases due to increased heat and irradiation, as well as decline in calcification caused by ocean aci…	Review
176	Terrestrial ecosystem restoration increases biodiversity and reduces its variability, but not to reference levels: A global meta-analysis	Atkinson, J.; Brudvig, L.A.; Mallen-Cooper, M.; Nakagawa, S.; Moles, A.T.; Bonser, S.P.	Ecology Letters	25	7	1725-1737	2022	https://www.scopus.com/inward/record.uri?eid=2-s2.0-85129945554&doi=10.1111%2Fele.14025&partnerID=40&md5=76667bbfab09e76b13807523b6666279	Ecological restoration projects often have variable and unpredictable outcomes, and these can limit the overall impact on biodiversity. Previous syntheses have investigated restoration effectiveness by comparing average restored conditions to average conditions in unrestored or reference systems. Here, we provide the first quantification of the extent to which restoration affects both the mean an…	Article
177	Assessing the success of marine ecosystem restoration using meta-analysis	Danovaro, R.; Aronson, J.; Bianchelli, S.; Boström, C.; Chen, W.; Cimino, R.; Corinaldesi, C.; Cortina-Segarra, J.; D'Ambrosio, P.; Gambi, C.; Garrabou, J.; Giorgetti, A.; Grehan, A.; Hannachi, A.; Mangialajo, L.; Morato, T.; Orfanidis, S.; Papadopoulou, N.; Ramirez-Llodra, E.; Smith, C.J.; Snelgrove, P.; Van De Koppel, J.; van Tatenhove, J.; Fraschetti, S.	Nature Communications	16	1	-	2025	https://www.scopus.com/inward/record.uri?eid=2-s2.0-105002544626&doi=10.1038%2Fs41467-025-57254-2&partnerID=40&md5=6af16f5f23e6ca2481a752b84d2c21c9	Marine ecosystem restoration success stories are needed to incentivize society and private enterprises to build capacity and stimulate investments. Yet, we still must demonstrate that restoration efforts can effectively contribute to achieving the targets set by the UN Decade on Ecosystem Restoration. Here, we conduct a meta-analysis on 764 active restoration interventions across a wide range of …	Article
178	The positive impact of conservation action	Langhammer, P.F.; Bull, J.W.; Bicknell, J.E.; Oakley, J.L.; Brown, M.H.; Bruford, M.W.; Butchart, S.H.M.; Carr, J.A.; Church, D.; Cooney, R.; Cutajar, S.; Foden, W.; Foster, M.N.; Gascon, C.; Geldmann, J.; Genovesi, P.; Hoffmann, M.; Howard-McCombe, J.; Lewis, T.; Macfarlane, N.B.W.; Melvin, Z.E.; Merizalde, R.S.; Morehouse, M.G.; Pagad, S.; Polidoro, B.; Sechrest, W.; Segelbacher, G.; Smith, K.G…	Science	384	6694	453-458	2024	https://www.scopus.com/inward/record.uri?eid=2-s2.0-85191450852&doi=10.1126%2Fscience.adj6598&partnerID=40&md5=94719c7fbadc72a54a876574f8adcb20	Governments recently adopted new global targets to halt and reverse the loss of biodiversity. It is therefore crucial to understand the outcomes of conservation actions. We conducted a global meta-analysis of 186 studies (including 665 trials) that measured biodiversity over time and compared outcomes under conservation action with a suitable counterfactual of no action. We find that in two-third…	Article
179	Quantifying threats to biodiversity and prioritizing responses: An example from papua new guinea	White, T.H.; Bickley, P.; Brown, C.; Busch, D.E.; Dutson, G.; Freifeld, H.; Krofta, D.; Lawlor, S.; Polhemus, D.; Rounds, R.	Diversity	13	6	-	2021	https://www.scopus.com/inward/record.uri?eid=2-s2.0-85111815756&doi=10.3390%2Fd13060248&partnerID=40&md5=09a544f6dadc4411a781eda0ca80cf3f	Accurately identifying threats to global biodiversity is the first step towards effectively countering or ameliorating them. However, such threats are usually only qualitatively categorized, without any comparative quantitative assessment of threat levels either within or across ecosystems. As part of recent efforts in Papua New Guinea to develop a long-term strategic plan for reducing threats to…	Article
180	New Zealand’s remaining indigenous cover: Recent changes and biodiversity protection needs	Walker, S.; Price, R.; Rutledge, D.	Science for Conservation	2019-December		-	2019	https://www.scopus.com/inward/record.uri?eid=2-s2.0-85118860165&partnerID=40&md5=31d5a2c827affc5b08220d75fd6a4b2c	There has been substantial loss of indigenous habitat in New Zealand’s coastal, lowland and montane environments—and what does remain has little legal protection. We define five categories of environments that contain indigenous biodiversity most at risk of loss due to land clearance; risk was determined based on the level of legal protection and past habitat loss. Land clearance and loss of indi…	Article
181	Recent loss of indigenous cover in New Zealand	Walker, S.; Price, R.; Rutledge, D.; Stephens, R.T.T.; Lee, W.G.	New Zealand Journal of Ecology	30	2	169-177	2006	https://www.scopus.com/inward/record.uri?eid=2-s2.0-33746899317&partnerID=40&md5=f73efb01dc6fdd583a5f10cb1f344b3f	Recently developed national spatial databases enable improved estimates of how much of the full range of New Zealand's terrestrial biodiversity pattern remains, its rates of change, and how much is legally protected. Analysis using a classification of land environments derived from soil and climate data layers (LENZ) as a surrogate for biodiversity pattern, and spatial databases of land cover and…	Article
182	Habitat fragmentation and its lasting impact on Earth's ecosystems	Haddad, N.M.; Brudvig, L.A.; Clobert, J.; Davies, K.F.; Gonzalez, A.; Holt, R.D.; Lovejoy, T.E.; Sexton, J.O.; Austin, M.P.; Collins, C.D.; Cook, W.M.; Damschen, E.I.; Ewers, R.M.; Foster, B.L.; Jenkins, C.N.; King, A.J.; Laurance, W.F.; Levey, D.J.; Margules, C.R.; Melbourne, B.A.; Nicholls, A.O.; Orrock, J.L.; Song, D.-X.; Townshend, J.R.	Science Advances	1	2	-	2015	https://www.scopus.com/inward/record.uri?eid=2-s2.0-85040680682&doi=10.1126%2Fsciadv.1500052&partnerID=40&md5=6bd3949c0d2fbc7ce55531d22cddf96d	We conducted an analysis of global forest cover to reveal that 70% of remaining forest is within 1 km of the forest's edge, subject to the degrading effects of fragmentation. A synthesis of fragmentation experiments spanning multiple biomes and scales, five continents, and 35 years demonstrates that habitat fragmentation reduces biodiversity by 13 to 75% and impairs key ecosystem functions by dec…	Article
