# Supplementary material for: What is the evidence on indirect drivers of biodiversity loss worldwide? A systematic map protocol
Source: PLoS One. 2026 Mar 6;21(3):e0341928. doi: 10.1371/journal.pone.0341928 (PMC12965540; doi:10.1371/journal.pone.0341928)
Supplement: S4 Table — (XLSX) [file pone.0341928.s006.xlsx]

## Sheet: README
README
S4_Table.xls: Piloted data extraction sheet: The spreadsheet used for coding of meta-data, including descriptions of the topography and definitions to be used by reviewers.

## Sheet: Bibliography
1.1	1.2	1.3	1.4	1.5	1.6	1.7	1.8	1.9	1.10	1.11	1.12	1.13
Article_ID	Date_screened	Screened_by	Pub_Type	Authors	Year	Title	Pub_name	Volume	Issue	Article_Type	Pages	URL
93	26/07/2024	1	Journal Article	ABRAM_etal	2020	Mapping perceptions of species' threats and population trends to inform conservation efforts: The Bornean orangutan case study	Diversity and Distributions	21	5	Article	487-499	https://www.scopus.com/inward/record.uri?eid=2-s2.0-84926689145&doi=10.1111%2fddi.12286&partnerID=40&md5=b8ea04adc27374f4b15213980f76861d
108	26/07/2024	1	Journal Article	BIRKMANIS_etal	2009	Shark conservation hindered by lack of habitat protection	Global Ecology and Conservation	21	NA	Article	NA	https://www.scopus.com/inward/record.uri?eid=2-s2.0-85076161103&doi=10.1016%2fj.gecco.2019.e00862&partnerID=40&md5=70ae2369568bf1749a0a4339fbb55f1e
61	25/07/2024	1	Review	CHU_etal	2003	Comparative regional assessment of factors impacting freshwater fish biodiversity in Canada	Canadian Journal of Fisheries and Aquatic Sciences	60	5	Article	624-634	https://www.scopus.com/record/display.uri?eid=2-s2.0-10844260774&origin=resultslist&sort=plf-f&src=s&sid=ad093a4b1e3cb6888a86537c0c61038b&sot=b&sdt=b&s=TITLE-ABS-KEY%28Comparative+regional+assessment+of+factors+impacting+freshwater+fish+biodiversity+in+Canada%29&sl=14&sessionSearchId=ad093a4b1e3cb6888a86537c0c61038b&relpos=0
90	16/08/2024	1	Journal Article	DESTA AND FETENE	2015	Land-use and land-cover change in Lake Ziway watershed of the Ethiopian Central Rift Valley Region and its environmental impacts	Land Use Policy	96	NA	Article	NA	https://www.scopus.com/inward/record.uri?eid=2-s2.0-85084203785&doi=10.1016%2fj.landusepol.2020.104682&partnerID=40&md5=6fe96970abd0548c10aa20af8a6e77af
112	25/07/2024	1	Journal Article	DI FULVIO_etal	2018	Spatially explicit LCA analysis of biodiversity losses due to different bioenergy policies in the European Union	Science of the Total Environment	651	NA	Article	1505-1516	https://www.scopus.com/inward/record.uri?eid=2-s2.0-85053935941&doi=10.1016%2fj.scitotenv.2018.08.419&partnerID=40&md5=2cb80fcf419a8bb3a216adbbec71fc95
41	16/08/2024	1	Journal Article	ENRICHETTI_etal	2019	Assessing the environmental status of temperate mesophotic reefs: A new, integrated methodological approach	Ecological Indicators	102	NA	Article	218-229	https://www.scopus.com/record/display.uri?eid=2-s2.0-85061925265&origin=resultslist&sort=plf-f&src=s&sid=ad093a4b1e3cb6888a86537c0c61038b&sot=b&sdt=b&s=TITLE-ABS-KEY%28Assessing+the+environmental+status+of+temperate+mesophotic+reefs%3A+A+new%2C+integrated+methodological+approach%29&sl=14&sessionSearchId=ad093a4b1e3cb6888a86537c0c61038b&relpos=0
94	2024-05-09	1	Journal Article	HOANG_etal	2023	Mapping potential conflicts between global agriculture and terrestrial conservation	Proceedings of the National Academy of Sciences of the United States of America	120	23	Article	NA	https://www.scopus.com/inward/record.uri?eid=2-s2.0-85160591732&doi=10.1073%2fpnas.2208376120&partnerID=40&md5=1cb1b1b40e9c98fcb3ac3236d394f874
62	24/07/2024	1	Journal Article	KAMINO_etal	2020	Conservation paradox: Large-scale mining waste in protected areas in two global hotspots, southeastern Brazil	Ambio	49	10	Article	1629-1638	https://www.scopus.com/record/display.uri?eid=2-s2.0-85082726592&origin=resultslist&sort=plf-f&src=s&sid=ad093a4b1e3cb6888a86537c0c61038b&sot=b&sdt=b&s=TITLE-ABS-KEY%28Conservation+paradox%3A+Large-scale+mining+waste+in+protected+areas+in+two+global+hotspots%2C+southeastern+Brazil%29&sl=14&sessionSearchId=ad093a4b1e3cb6888a86537c0c61038b&relpos=0
65	24/07/2024	1	Journal Article	MICHELI_etal	2013	Cumulative human impacts on Mediterranean and Black Sea marine ecosystems: Assessing current pressures and opportunities	PLoS ONE	8	12	Article	NA	https://www.scopus.com/record/display.uri?eid=2-s2.0-84891896867&origin=resultslist&sort=plf-f&src=s&sid=ad093a4b1e3cb6888a86537c0c61038b&sot=b&sdt=b&s=TITLE-ABS-KEY%28Cumulative+human+impacts+on+Mediterranean+and+Black+Sea+marine+ecosystems%3A+Assessing+current+pressures+and+opportunities%29&sl=14&sessionSearchId=ad093a4b1e3cb6888a86537c0c61038b&relpos=0
84	25/07/2024	1	Journal Article	MORAN AND KANEMOTO	2019	Identifying the Species Threat Hotspots from Global Supply Chains	NA	NA	NA	Article	NA	https://www.scopus.com/inward/record.uri?eid=2-s2.0-85010440099&doi=10.1038%2fs41559-016-0023&partnerID=40&md5=fb1aae08510419143e7858c8b65d2398
101	17/08/2024	1	Journal Article	SCHULTEtoBUEHNE_etal	2017	Protection status and national socio-economic context shape land conversion in and around a key transboundary protected area complex in West Africa	Remote Sensing in Ecology and Conservation	3	4	Article	190-201	https://www.scopus.com/record/display.uri?eid=2-s2.0-85037648660&origin=resultslist&sort=plf-f&src=s&sid=ad093a4b1e3cb6888a86537c0c61038b&sot=b&sdt=b&s=TITLE-ABS-KEY%28Protection+status+and+national+socio-economic+context+shape+land+conversion+in+and+around+a+key+transboundary+protected+area+complex+in+West+Africa%29&sl=14&sessionSearchId=ad093a4b1e3cb6888a86537c0c61038b&relpos=0
10	16/08/2024	1	Journal Article	SELKOE_etal	2020	A map of human impacts to a "pristine" coral reef ecosystem, the Papah?naumoku?kea Marine National Monument	Coral Reefs	28	3	Article	635-650	https://www.scopus.com/inward/record.uri?eid=2-s2.0-70350025331&doi=10.1007%2fs00338-009-0490-z&partnerID=40&md5=bb2c153dca3b7fb4e9c2eb7e1177b37f
74	2024-05-09	1	Journal Article	SUN_etal	2022	Global Human Consumption Threatens Key Biodiversity Areas	Environmental Science and Technology	56	12	Article	9003-9014	https://www.scopus.com/inward/record.uri?eid=2-s2.0-85130058107&doi=10.1021%2facs.est.2c00506&partnerID=40&md5=8aaee1c3e2cb67560e4770c6d02c91b4
60	16/08/2024	1	Journal Article	SYMES_etal	2014	Combined impacts of deforestation and wildlife trade on tropical biodiversity are severely underestimated	Nature Communications	9	1	Article	NA	https://www.scopus.com/inward/record.uri?eid=2-s2.0-85054332486&doi=10.1038%2fs41467-018-06579-2&partnerID=40&md5=1ff73e9416db5d38c2eaa4cca834ca75
82	17/08/2024	1	Journal Article	WEINZETTEL_etal	2016	Human footprint in biodiversity hotspots	Frontiers in Ecology and the Environment	16	8	Article	447-452	https://www.scopus.com/inward/record.uri?eid=2-s2.0-85050754464&doi=10.1002%2ffee.1825&partnerID=40&md5=83da4768a687c620d5127ffa410d57d5

## Sheet: Data extraction
1.1	1.2	2.1	2.2	2.3	2.4	2.5	3.1	3.2	3.3	3.4	3.5	4.1	4.2	4.3	4.4	4.5	4.6	5.1	5.2	5.3	6.1	6.2	6.3	6.4	6.5	7.1
Article_ID	Authors	Date_Coded	Coded_by	Inclusion	IfExcluded_Criteria	IfExcluded_Comment	Study_design	Ecoregion	Spatial_Scale	Continent_Ocean	Country	Threat_metric	Threat_data	Threat	Quantity_threats	Threat_precision	Threat_database	Plant_group	Animal_group	Ecological_level	Direct_driver	Indirect_driver	Georef_ind_driver	Ind_driver_text_source	Spatial_scale_text_source	Biodiversity_impacts
93	Abram_etal	16/08/2024	FG	1			Observational	Terrestrial	Local	asia	Indonesia	expert	Quantitative	6.3:Other	1	level2	na	na	mammal	population	land/sea_use_change	economic;society_and_culture;governance_and_institutions	1	Higher rates of killings in the region may be linked to religious and/or cultural practices of hunting orangutan for food. Previous studies in Borneo have found that more orangutans are killed for food than for any other reasons (such as conflict, pet trade, fear or selfdefence) and that Christian respondents are more likely to kill orangutans for food than non-Christians (e.g. Davis et al., 2013…	Higher rates of killings in the region may be linked to religious and/or cultural practices of hunting orangutan for food. Previous studies in Borneo have found that more orangutans are killed for food than for any other reasons (such as conflict, pet trade, fear or selfdefence) and that Christian respondents are more likely to kill orangutans for food than non-Christians (e.g. Davis et al., 2013…	decrease
108	Birkmanis_etal	16/08/2024	FG	1			Observational	Marine	National	indian ocean	Australia	database	Quantitative	5.1:UseAnimals	1	level2	AustalianBureauofAgricultural and ResourceEconomicsandSciences_ABARES	na	fish	population	direct_exploitation	governance_and_institutions	1	Using Australia as a case study, we found that most Australian continental MPAs primarily include habitat of low suitability for these pelagic sharks, and that available highly suitable habitat is relatively unprotected, being located in areas where fishing is allowed. Our results highlight that Australian MPAs are unlikely to contribute significantly to pelagic shark conservation and, importantl…	Using Australia as a case study, we found that most Australian continental MPAs primarily include habitat of low suitability for these pelagic sharks, and that available highly suitable habitat is relatively unprotected, being located in areas where fishing is allowed. Our results highlight that Australian MPAs are unlikely to contribute significantly to pelagic shark conservation and, importantl…	decrease
61	Chu_etal	16/08/2024	FG	1			Observational	Freshwater	National	north america	Canada	database	Quantitative	2.1:AgNTC;2.2:AgWood;9.1:PollDWW;9.4:PollGarbSW;3.1:OilGas;4.1:RoadRail	6	cumulative	AgricultureAndAgri-FoodCanada_1997	na	fish	biome	land/sea_use_change;pollution	economic;demographic	1	Our study identified dwelling, road density, crop farming, and forestry as the dominant stresses in the southern watersheds of Can_x0002_ada, which suggests that biodiversity in these watersheds is threatened	Our study identified dwelling, road density, crop farming, and forestry as the dominant stresses in the southern watersheds of Can_x0002_ada, which suggests that biodiversity in these watersheds is threatened	na
90	Desta and Fetene	16/08/2024	FG	1			Observational	Freshwater;Terrestrial	Local	africa	Ethiopia	rs	Qualitative	1.1:DevResid;2.1:AgNTC;2.2:AgWood;2.3:AgLivestock	4	level2	na	forest	na	ecosystem	land/sea_use_change	economic;demographic;governance_and_institutions	1;na	Ethiopia’s Lake Ziway watershed supports the livelihoods of many people, but is under threat by multifaceted factors, the causes of which are mainly associated with livelihood activities and investment projects such as floriculture industries and irrigation agriculture. These livelihood and investment activities are degrading the lake and its environs. Degradation of natural vegetation and the su…	Ethiopia’s Lake Ziway watershed supports the livelihoods of many people, but is under threat by multifaceted factors, the causes of which are mainly associated with livelihood activities and investment projects such as floriculture industries and irrigation agriculture. These livelihood and investment activities are degrading the lake and its environs. Degradation of natural vegetation and the su…	decrease
112	Di Fulvio_etal	25/07/2024	FG	1			Observational	Terrestrial	Continental	europe	na	modelled	Quantitative	2.1:AgNTC;3.3:Renew	1	level2	na	tracheophyta	mammal;amphibia;bird;reptile	biome	land/sea_use_change	economic	0	Our results show that policies promoting bioenergy in the EU may contribute to a further global decline of biodiversity. While a strong expansion of perennial crops for bioenergy production could be an interesting option for climate change mitigation, it could have negative impacts on biodiversity through loss of species habitats. Further, our results indicate that through international trade, an…	Our results show that policies promoting bioenergy in the EU may contribute to a further global decline of biodiversity. While a strong ex_x0002_pansion of perennial crops for bioenergy production could be an inter_x0002_esting option for climate change mitigation, it could have negative impacts on biodiversity through loss of species habitats. Further, our re_x0002_sults indicate that through in…	na
41	Enrichetti_etal	16/08/2024	FG	1			Observational	Marine	National	mediterranean	Italy	modelled;survey	Quantitative	4.3:ShipLane;5.4:UseAquatic;9.7:PollUnspec	3	cumulative	na	na	fish	biome	land/sea_use_change;direct_exploitation;pollution	economic;demographic;society_and_culture	1	In order to evaluate how the three indices (Is , Ii , and MACS) respond to different levels of human pressures, three main anthropogenic pressures were quantified within a radius of 25 km from the centroid of each site. i) The number of inhabitants of the coastal municipalities, obtained from the online database of the Italian national STATistical institute – ISTAT (http://dati.istat.it), is expe…	In order to evaluate how the three indices (Is , Ii , and MACS) respond to different levels of human pressures, three main anthropogenic pressures were quantified within a radius of 25 km from the centroid of each site. i) The number of inhabitants of the coastal municipalities, obtained from the online database of the Italian national STATistical institute – ISTAT (http://dati.istat.it), is expe…	na
94	Hoang_etal	2024-09-05	FG	1			Observational	Terrestrial	Global	na	na	database	Quantitative	2.1:AgNTC	1	level2	GBIF;EORA	tracheophyta	mammal;amphibia;bird;reptile	biosphere	land/sea_use_change	economic	0	The findings from this study indicate that consumption of certain key products, such as coffee, cocoa, and palm oil, by a subset of countries drives land use in very high-CP areas. This corroborates prior research which also identified these crops as key biodiversity threats (45). In this study, we also identify lower conservation risk products, countries, and regions which avoid such risk hotspo…	The findings from this study indicate that consumption of certain key products, such as coffee, cocoa, and palm oil, by a subset of countries drives land use in very high-CP areas. This corroborates prior research which also identified these crops as key biodiversity threats (45). In this study, we also identify lower conservation risk products, countries, and regions which avoid such risk hotspo…	na
62	Kamino_etal	16/08/2024	FG	1			Observational	Freshwater	Sub-national	south america	Brazil	database	Qualitative	9.2:PollIndMil	1	level2	ANM; FEAM	other	other	ecosystem	pollution	governance_and_institutions	1	The dams accumulate extraordinary environmental costs and liability represented by approximately 2.24 thousand million m3 of tailings and industrial waste. However, the agencies in charge of the PAs have not developed adequate policies to establish management mechanisms and integrated monitoring to address a scenario of high socioenvironmental potential damage associated with tailings dams. […] F…	The dams accumulate extraordinary environmental costs and liability represented by approximately 2.24 thousand million m3 of tailings and industrial waste. However, the agencies in charge of the PAs have not developed adequate policies to establish management mechanisms and integrated monitoring to address a scenario of high socioenvironmental potential damage associated with tailings dams. […] F…	decrease
65	Micheli_etal	26/07/24	FG	1			Observational	Marine	Multi-national	mediterranean	Bosnia and Herzegovina; France; Italy; Greece; Croatia; Macedonia; Monaco;Montenegro; Spain;Slovenia;San Marino;Albania;Malta;Cyprus;Turkey;Morocco;Algeria;Tunisia;Libya;Egypt;Israel;Syria;Lebanon;Georgia;Turkey;Bulgaria;Ukraine;Romania;Russia	modelled	Quantitative	1.1:DevResid;1.2:DevComInd;3.1:OilGas;4.3:ShipLane;5.4:UseAquatic;8.1:SDAlienInv;9.3:PollAgrFor;9.2:PollIndMil;9.5:PollAir;11.1:CC_Habitat;9.1:PollDWW;9.6:PollEnergy	12	cumulative	na	na	na	biome	land/sea_use_change;direct_exploitation;invasive_and_alien_species;pollution;climate_change	economic;demographic	1;0	Drivers associated with climate change (SST and UV increase, and acidification), demersal fishing, and shipping result in the greatest average impact on Mediterranean and Black Sea ecosystems (Fig. 3a). These drivers, along with coastal hypoxia, were found to exert the greatest impact within territorial waters of the EU nations (Fig. 3b), followed by coastal population density, invasive species, …	Drivers associated with climate change (SST and UV increase, and acidification), demersal fishing, and shipping result in the greatest average impact on Mediterranean and Black Sea ecosystems (Fig. 3a). These drivers, along with coastal hypoxia, were found to exert the greatest impact within territorial waters of the EU nations (Fig. 3b), followed by coastal population density, invasive species, …	na
84	Moran and Kanemoto	23/07/2024	FG	1			Observational	Freshwater;Marine;Terrestrial	Global	na	na	database	Quantitative	1.1:DevResid;1.2:DevComInd;2.2:AgWood;2.5:AgUnspec;4.1:RoadRail;9.7:PollUnspec	6	cumulative	IUCN;EORA	na	animal	biosphere	land/sea_use_change;pollution	economic	1	Using a threat hotspot map built using composited extent-of-occurrence maps from IUCN and BirdLife International (also called distribution maps showing range boundaries), we applied the biodiversity footprint method of Lenzen et al., attributing each anthropogenic species threat to one or more culpable industries then traced the implicated commodities from 15,000 production industries worldwide t…	Using a threat hotspot map built using composited extent-of-occurrence maps from IUCN and BirdLife International (also called distribution maps showing range boundaries), we applied the biodiversity footprint method of Lenzen et al., attributing each anthropogenic species threat to one or more culpable industries then traced the implicated commodities from 15,000 production industries worldwide t…	decrease
101	SchulteToBuehne_etal	24/07/2024	FG	1			Observational	Terrestrial	Multi-national	africa	Benin;Burkina Faso;Niger	rs	Qualitative	2.1:AgNTC	1	level2	na	na	na	biome	land/sea_use_change	economic;demographic;governance_and_institutions	1;0	The coalition of protected areas has been successful at protecting natural vegetation from agricultural expansion, and this result echoes previ[1]ous observations in other West and Central African pro[1]tected areas (Struhsaker et al. 2005) as well as global protected area assessment reports (DeFries et al. 2005; Gaston et al. 2008). […] For instance, in the South of Burkina Faso, increases in pe…	The coalition of protected areas has been successful at protecting natural vegetation from agricultural expansion, and this result echoes previ[1]ous observations in other West and Central African pro[1]tected areas (Struhsaker et al. 2005) as well as global protected area assessment reports (DeFries et al. 2005; Gaston et al. 2008). […] For instance, in the South of Burkina Faso, increases in pe…	na;neutral
10	Selkoe_etal	26/07/24	FG	1			Observational	Marine	Sub-national	north pacific	Hawaii	database	Quantitative	8.1:SDAlienInv;5.4:UseAquatic;9.6:PollEnergy;9.4:PollGarbSW;6.3:Other;11.1:CC_Habitat;11.3:CC_Temp;9.5:PollAir;4.3:ShipLane;9.2:PollIndMil	10	cumulative	Various	na	invertebrates	ecosystem	land/sea_use_change;direct_exploitation;invasive_and_alien_species;pollution;climate_change	economic;technology	1	The worst impacts are those related to climate change, resulting primarily from human activities elsewhere.; Shipping includes associated risks of alien species introductions, grounding, pollution, anchor damage, faunal strikes, and illegal fishing; […].	The worst impacts are those related to climate change, resulting primarily from human activities elsewhere.; Shipping includes associated risks of alien species introductions, grounding, pollution, anchor damage, faunal strikes, and illegal fishing; […].	decrease
74	Sun_etal	2024-09-05	FG	1			Observational	Terrestrial	Global	na	na	database	Quantitative	1.4:DevUnspec;2.5:AgUnspec;3.4:EnergUnspec;4.5:UnspecLine;5.5:UseUnspec	5	cumulative	FABIO;EXIOBASE	tracheophyta	mammal;amphibia;bird;reptile	biosphere	land/sea_use_change;direct_exploitation	economic;governance_and_institutions	0	We estimate that a quarter of global plant losses and a third of global vertebrate losses are embodied in international trade. In the international market, high-income nations can outsource land use and the associated biodiversity loss to other middle- and low-income nations that may have lower regulatory standards. and higher biodiversity (Marques et al., 2019; Vijay et al., 2021). These differe…	We estimate that a quarter of global plant losses and a third of global vertebrate losses are embodied in international trade. In the international market, high-income nations can outsource land use and the associated biodiversity loss to other middle- and low-income nations that may have lower regulatory standards. and higher biodiversity (Marques et al., 2019; Vijay et al., 2021). These differe…	decrease
60	Symes_etal	24/07/2024	FG	1			Observational	Terrestrial	Sub-national	asia	Indonesia	modelled	Qualitative	5.1:UseAnimals	1	level2	na	na	bird	biome	direct_exploitation	economic;society_and_culture	0	Several factors suggest the impacts of exploitation will continue, including within PAs. First, as popular species become rarer their commercial value will likely increase, accelerating exploitation efforts and declines, potentially resulting in an anthropogenic Allee effect. Further, as rare species drop out of the market, replacements are often substituted into the market [e.g., the recent emer…	Several factors suggest the impacts of exploitation will continue, including within PAs. First, as popular species become rarer their commercial value will likely increase, accelerating exploitation efforts and declines, potentially resulting in an anthropogenic Allee effect. Further, as rare species drop out of the market, replacements are often substituted into the market [e.g., the recent emer…	decrease
82	Weinzettel_etal	25/07/2024	FG	1			Experimental	Freshwater;Marine;Terrestrial	Global	na	na	database;modelled	Quantitative	2.1:AgNTC	1	level2	na	na	na	biosphere	land/sea_use_change	economic	1;0	Although most NPPpot appropriation in biodiversity hotspots is driven by domes consumption, we found that 20% of NPPpot appropriation was driven by consumption abroad (ie by international trade).	Although most NPPpot appropriation in biodiversity hotspots is driven by domes consumption, we found that 20% of NPPpot appropriation was driven by consumption abroad (ie by international trade).	na

## Sheet: Typologies
Typologies		*Where multiple, use a semi-colon to delimit (applies to: 3.1; 3.3; 4.3; 6.1; 6.2; 6.3; 7.1; 7.2)
Description		The coding table is sourced from Ridley et al. (2022) and includes adjustments in line with current research objectives.
Field Code	1.1	2.1	2.2	2.3	3.1	3.2	3.3	3.4	3.5	4.1	4.2	4.3	4.4	4.5	4.6	5.1	5.2	5.3	6.1	6.2	6.3	6.4	6.5	7.1
Data Field	Article_ID	Date_Coded	Coded_by	Inclusion	Study_design	Ecoregion	Spatial_scale	Continent_Ocean	Country_EEZ	Threat_metric	Threat_data	Threat	Quantity_threats	threat_precision	Threat_database	Plant_taxon_group	Animal_taxon_group	Ecological_level	Direct_driver	Indirect_driver	Georef_ind_driver	Ind_driver_text_source	Spatial_scale_text_source	Biodiversity_impacts
Data Type	text	date	text	binary	text	text	text	text	text	text	text	list	numeric	list	text	text	text	list	list	list	binary	text	text	list
Info		Removed after coding is consolidated between the two reviewers						na applied if global	na applied if spatial scale > country				Number of tier 2 threats (3.6)		name of data source	class	class			na applied if indirect driver is not mentioned in the text	na applied if spatial scale is not mentioned in the text	specific sentence where the indirect driver is described.	specific sentence where the spatial scale of the indirect driver is described.
		The date that the coding was applied	The reviewer that coded the article	Marks any decisions made regarding inclusion after the full-text screening stage	The nature of the investigation	The ecoregion(s) that the threat map covers	The spatial scales covered by threat maps within the study	The broad geographic region that the threat map covers. Oceans = marine, continents = terrestrial an freshwater	The country or countries that threat maps within the article cover.	The methods used to collect and present data on where threats occur	The type of data used to represent where threats occur	Categories of human-driven threat according to Salafsky(2008).	The number of distinct threat categories (4.4) mapped in each study.	The thematic precision of the presentation of threats. See extended definitions		See extended definitions	See extended definitions	See extended definitions	See extended definitions	See extended definitions	Acting at the same spatial scale as the direct driver	See extended definitions	See extended definitions	See extended definitions
Entry values		dd.mm.yy	FG	1=include	Experimental	Terrestrial	Global	Africa	na	PCM	Quantitative	1.1:DevResid	1 to 42	cumulative	e.g. IUCN			Population	land/sea_use_change	economic	1=yes			extinction
			DAO	0=exclude	Observational	Freshwater	Continental	Antarctica	Aruba	RS	Qualitative	1.2:DevComInd		level1	na (if source type is not database)			Community	pollution	demographic	0=no			extirpation
					S_Review	Marine	Multi-national	Europe	Antigua and Barbuda	database		1.3:DevRnR		level2				Ecosystem	direct_exploitation	society_and_culture				decline
							National	North America	Afghanistan	literature		1.4:DevUnspec						Biome	invasive_and_alien_species	governance_and_institutions				neutral
							Sub-national	South America	Algeria	Survey		2.1:AgNTC						Biosphere	climate change	technology				growth
							Local	Asia	Azerbaijan	Modelled		2.2:AgWood								conflits_and_epidemics
								Australasia	Albania	Expert		2.3:AgLivestock
								Arctic_Ocean	Armenia	Other		2.4:Aqua
								North_Atlantic_Ocean	Andorra			2.5:AgUnspec
								South_Atlantic_Ocean	Angola			3.1:OilGas
								Indian_Ocean	American Samoa			3.2:MinQuar
								North_Pacific_Ocean	Argentina			3.3:Renew
								South_Pacific_Ocean	Australia			3.4:EnergUnspec
								Mediterannean	Austria			4.1:RoadRail
								South China Sea	Anguilla			4.2:UtilityLine
								CaspianSea	Antarctica			4.3:ShipLane
								Southern Ocean	Bahrain			4.4:FlightPath
								World	Barbados			4.5.UnspecLine
								na	Botswana			5.1:UseAnimals
									Bermuda			5.2:UsePlant
									Belgium			5.3:UseWood
									Bahamas, The			5.4:UseAquatic
									Bangladesh			5.5:UseUnspec
									Belize			6.1:ActivRnR
									Bosnia and Herzegovina			6.2:WarConflict
									Bolivia			6.3:Other
									Myanmar (Burma)			7.1:FireSystem
									Benin			7.2:WaterSystem
									Byelarus			7.3:OtherSystem
									Solomon Islands			8.1:SDAlienInv
									Brazil			8.2:SDNativProb
									Bhutan			8.3:Genes
									Bulgaria			8.4:SDUnknownO
									Bouvet Island			8.5:ViralPrion
									Brunei			8.6:DUnknownC
									Burundi			9.1:PollDWW
									Canada			9.2:PollIndMil
									Cambodia			9.3:PollAgrFor
									Chad			9.4:PollGarbSW
									Sri Lanka			9.5:PollAir
									Congo			9.6:PollEnergy
									Zaire			9.7:PollUnspec
									China			11.1:CC_Habitat
									Chile			11.2:CC_Drought
									Cayman Islands			11.3:CC_Temp
									Cocos (Keeling) Islands			11.4:CC_WetWeather
									Cameroon			11.5:CC_other
									Comoros			12.0:Other
									Colombia
									Northern Mariana Islands
									Costa Rica
									Central African Republic
									Cuba
									Cape Verde
									Cook Islands
									Cyprus
									Denmark
									Djibouti
									Dominica
									Jarvis Island
									Dominican Republic
									Ecuador
									Egypt
									Ireland
									Equatorial Guinea
									Estonia
									Eritrea
									El Salvador
									Ethiopia
									Czech Republic
									French Guiana
									Finland
									Fiji
									Falkland Islands (Islas Malvinas)
									Federated States of Micronesia
									Faroe Islands
									French Polynesia
									Baker Island
									France
									French Southern & Antarctic Lands
									Gambia, The
									Gabon
									Georgia
									Ghana
									Gibraltar
									Grenada
									Guernsey
									Greenland
									Germany
									Glorioso Islands
									Guadeloupe
									Guam
									Greece
									Guatemala
									Guinea
									Guyana
									Gaza Strip
									Haiti
									Heard Island & McDonald Islands
									Honduras
									Howland Island
									Croatia
									Hungary
									Iceland
									Indonesia
									Man, Isle of
									India
									British Indian Ocean Territory
									Iran
									Israel
									Italy
									Ivory Coast
									Iraq
									Japan
									Jersey
									Jamaica
									Jan Mayen
									Jordan
									Johnston Atoll
									Juan De Nova Island
									Kenya
									Kyrgyzstan
									North Korea
									Kiribati
									South Korea
									Christmas Island
									Kuwait
									Kazakhstan
									Laos
									Lebanon
									Latvia
									Lithuania
									Liberia
									Slovakia
									Liechtenstein
									Lesotho
									Luxembourg
									Libya
									Madagascar
									Martinique
									Macau
									Moldova
									Mayotte
									Mongolia
									Montserrat
									Malawi
									Macedonia
									Mali
									Monaco
									Morocco
									Mauritius
									Midway Islands
									Mauritania
									Malta
									Oman
									Maldives
									Montenegro
									Mexico
									Malaysia
									Mozambique
									New Caledonia
									Niue
									Norfolk Island
									Niger
									Vanuatu
									Nigeria
									Netherlands
									Norway
									Nepal
									Nauru
									Suriname
									Netherlands Antilles
									Nicaragua
									New Zealand
									Paraguay
									Pitcairn Islands
									Peru
									Paracel Islands
									Spratly Islands
									Pakistan
									Poland
									Panama
									Portugal
									Papua New Guinea
									Pacific Islands (Palau)
									Guinea-Bissau
									Qatar
									Reunion
									Marshall Islands
									Romania
									Philippines
									Puerto Rico
									Russia
									Rwanda
									Saudi Arabia
									St. Pierre and Miquelon
									St. Kitts and Nevis
									Seychelles
									South Africa
									Senegal
									St. Helena
									Slovenia
									Sierra Leone
									San Marino
									Singapore
									Somalia
									Spain
									Serbia
									St. Lucia
									Sudan
									Svalbard
									Sweden
									South Georgia and the South Sandwich Is
									Syria
									Switzerland
									United Arab Emirates
									Trinidad and Tobago
									Thailand
									Tajikistan
									Turks and Caicos Islands
									Tokelau
									Tonga
									Togo
									Sao Tome and Principe
									Tunisia
									Turkey
									Tuvalu
									Taiwan
									Turkmenistan
									Tanzania, United Republic of
									Uganda
									United Kingdom
									Ukraine
									United States
									Burkina Faso
									Uruguay
									Uzbekistan
									St. Vincent and the Grenadines
									Venezuela
									British Virgin Islands
									Vietnam
									Virgin Islands
									Namibia
									West Bank
									Wallis and Futuna
									Western Sahara
									Wake Island
									Western Samoa
									Swaziland
									Yemen
									Zambia
									Zimbabwe
									South Sudan

## Sheet: Extended definitions
Extended Definitions
3.1 Study Design
	Observational			Variables are not actively manipulated
	Experimental			For the sake of this analysis all research which manipulates variables regardless of tightly controlled conditions will be classed as experimental (e.g. exclusion experiments in a natural setting)
	S_Review			Systematic review (including meta-analyses). Novel syntheses of data gathered from existing literature.
3.3 Spatial Scale
	Global			The study extent is the whole world
	Continental			Study extent covers over 3/4 of a continent or an ocean. This excludes studies of individual countries that encompass > ¾ of the area of the continent (e.g. Australia).
	Multi-national			Study extent is defined by the boundary of more than one country, or sites across multiple countries (>10,000km2)
	National			Study extent is defined by the boundary of one country
	Sub-national			Study extent is larger than 10,000km2 within a single country
	Local			Study extent is less than 10,000km2
4.1 Threat Metric
	PCM			Pre-calculated metric (e.g. Human Footprint Index if accessed as an already computed index)
	Database			Existing dataset of human activities or threats to species (e.g. FAO, IUCN, fishing logbook data, repositories of citizen science collected data)
	RS			Remotely sensed primary data (Satellite data, aerial surveys, GPS trackers, Remote vessel monitoring systems (VMS). *The use of ground-level camera traps should be classed under ‘survey’)
	Literature			Data on threat distribution gathered from existing literature (E.g. Mapping locations of studies that observe threats in a systematic review, using findings from existing peer-reviewed literature or other paper-based sources or archives) E.g. Scraping data from previous published peer-reviewed literature E.g. Scraping data from news reports, paper-based archives or other non-published literature …
	Survey			Primary collection of data via ground level survey methods to identify presence/absence or intensity of threat (e.g. line transects, camera traps, point counts)
	Modelled			Predicted distributions of a current threat based on occurance or susceptibility data (e.g. invasive species or climate change risk)
	Expert Judgement			The spatial distribution of threats to species is determined by primary expert elicitation methods (e.g. Interviews, participatory mapping processes, questionnaires)
	Other			Any other metric used to determine the spatial distribution of threat to species (e.g. Web scraping Social Media, and data gathered from museum specimens)
4.2 Threat data
	Quantitative			The measure for population and threat used for each spatial unit is a numeric value. E.g intensity, frequency, density
	Qualitative			The measure for population and threat used for each spatial unit does not have a numeric value. E.g categories or presence/absence
4.5 Threat Precision
	Cumulative			Individual threats are all mapped together as a single index
	Level 1			Threats are presented individually at the most coarse level of the threat classifcation framework (e.g. Agriculture/Aquaculture, Development, Biological resource use)
	Level 2			Threats are presented individually at a precision greater than level 2 in the threat classifcation framework or finer (e.g. Residential development, livestock farming, hunting)
5.1 Plant Group & 5.2 Animal Group
	List the taxa included at minimum class level. If taxa included are from a single definable group, for which the reporting of class here would assume the inclusion of multiple other non-studied species, enter that group name here e.g. Seagrass. Otherwise, insert other or na if not available.
5.3 Ecological Level
	Population			The species studied represent group of individuals belonging to the same species that live in a specific area.
	Community			Various populations of different species that coexist in a particular area and interact with one another.
	Ecosystem			All the living organisms in a specific area, along with the non-living components like water, air, and soil.
	Biome			Large ecological regions defined by their climate, soil, plants, and animals. Examples include deserts, forests, grasslands, and tundras. Each biome encompasses multiple ecosystems.
	Biosphere			The global ecological system, considering all living beings.
6.1 Direct Driver
	land/sea use change			IUCN threat categories: 1, 2, 3, 4, 6, and 7
	pollution			IUCN threat categories: 9
	direct exploitation			IUCN threat categories: 5
	invasive and alien species			IUCN threat categories: 8
	climate change			IUCN threat categories: 11
6.2 Indirect Driver
	The indirect driver must be explicitly mentioned (i.e., observed or recorded), hypothesized (i.e., modelled on an existing and observed threat) or referred to from another source (i.e., cited)
	economic			Production of consumer goods; livelihoods; economic development at large
	demographic			Changes in human population
	society and culture			Spiritual and religious values and knowledge systems
	governance and institutions			Institutional designs, coordination structures, and mechanisms (e.g., norms, policies, schemes, etc.) or lack thereof
	technology			Technological systems, trends, and innovations
	unknown/na			-
6.4 Indirect driver text source and 6.5 Spatial scale text source
	Retrieve the at least one specific sentence or paragraph where the indirect driver is identified and its spatial scale (e.g., origin, distance from direct threat).
7.1 Biodiversity Impacts
	extinction			The population studied has become extinct.
	extirpation			The population studied has become locally extinct.
	decrease			The population studied has suffered a net decrease in numbers.
	neutral			The population studied has not changed.
	growth			The population studied has grown in numbers.
				-
